# Supplementary material for: Bis(μ-cyclo­hexane-1,4-dicarboxyl­ato)bis­{aqua­[1-(1H-imidazo[4,5-f][1,10]phenanthrolin-2-yl)naphthalen-2-ol]cadmium} monohydrate
Source: Acta Crystallogr Sect E Struct Rep Online. 2011 Feb 12;67(Pt 3):m325. doi: 10.1107/S1600536811004727 (PMC3051929; doi:10.1107/S1600536811004727)
Supplement: Supplementary file 1 [file e-67-0m325-sup1.cif]

##############################################################################
###                                                                        ###
###        Electronic paper (Acta Crystallographica Section E)             ###
###                                                                        ###
##############################################################################
#                                                                            #
# This CIF contains the data in a paper accepted for publication in Acta     #
# Crystallographica Section E. It conforms to the requirements of Notes      #
# for Authors for Section E, and has been peer reviewed under the auspices   #
# of the IUCr Commission on Journals.                                        #
#                                                                            #
# Full details of the Crystallographic Information File format               #
# are given in the paper "The Crystallographic Information File (CIF):       #
# a New Standard Archive File for Crystallography" by S. R. Hall, F. H.      #
# Allen and I. D. Brown [Acta Cryst. (1991), A47, 655-685].                  #
#                                                                            #
# The current version of the core CIF dictionary is obtainable from          #
# ftp://ftp.iucr.org/pub/cif_core.dic. The current version number is 2.4.    #
#                                                                            #
# Software is freely available for graphical display of the structure(s) in  #
# this CIF.  For information consult the CIF home page http://www.iucr.org/  #
# cif/home.html                                                              #
#                                                                            #
# This file may be used for bona fide research purposes within the           #
# scientific community so long as proper attribution is given to the journal # 
# article from which it was obtained.                                        #
#                                                                            #
##############################################################################
                                             
data_global
_audit_creation_method     'SHELXL97'
_journal_date_recd_electronic     2011-02-06
_journal_date_accepted     2011-02-08
_journal_name_full     'Acta Crystallographica, Section E'
_journal_year     2011
_journal_volume     67
_journal_issue      3
_journal_page_first     m325
_journal_page_last     m325
_journal_paper_category     QM
_journal_coeditor_code     SJ5103
_publ_contact_author_name     'Professor Xiu-Yan Wang'
_publ_contact_author_address
;
College of Chemistry,
Jilin Normal University,
Siping 136000,
People's Republic of China.
and
Key Laboratory of Preparation and
Applications of Environmentally Friendly Materials
(Jilin Normal University),
Ministry of Education,
People's Republic of China.
;
_publ_contact_author_email     'wangxiuyan2001@yahoo.com.cn'
_publ_contact_author_fax     ?
_publ_contact_author_phone     ?
_publ_section_title
;\
Bis(\m-cyclohexane-1,4-dicarboxylato)bis{aqua[1-(1<i>H</i>-imidazo[4,5-\
<i>f</i>][1,10]phenanthrolin-2-yl)naphthalen-2-ol]cadmium} monohydrate
;
loop_
    _publ_author_name
    _publ_author_address
    'Xiu-Yan Wang'
;
College of Chemistry
Jilin Normal University
Siping 136000
People's Republic of China
and Key Laboratory of Preparation and Applications of Environmentally Friendly
Materials (Jilin Normal University)
Ministry of Education
People's Republic of China
;
    'Shuai Ma'
;
College of Chemistry
Jilin Normal University
Siping 136000
People's Republic of China
and Key Laboratory of Preparation and Applications of Environmentally Friendly
Materials (Jilin Normal University)
Ministry of Education
People's Republic of China
;
    'Yu He'
;
College of Chemistry
Jilin Normal University
Siping 136000
People's Republic of China
and Key Laboratory of Preparation and Applications of Environmentally Friendly
Materials (Jilin Normal University)
Ministry of Education
People's Republic of China
;
data_I
_audit_creation_method     SHELXL-97
_chemical_name_systematic
;
Bis(\m-cyclohexane-1,4-dicarboxylato)bis{aqua[1-(1<i>H</i>-
imidazo[4,5-<i>f</i>][1,10]phenanthrolin-2-yl)naphthalen-2-ol]cadmium}
monohydrate
;
_chemical_name_common     ?
_chemical_formula_moiety     'C62 H53 Cd2 N8 O13'
_chemical_formula_sum     'C62 H53 Cd2 N8 O13'
_chemical_formula_iupac     '[Cd2 (C8 H10 O4)2 (C23 H14 N4 O)2 (H2 O)2], H2 O'
_chemical_formula_weight     1342.92
_chemical_melting_point     ?
_symmetry_cell_setting     triclinic
_symmetry_space_group_name_H-M     'P -1'
_symmetry_space_group_name_Hall     '-P 1'
loop_
    _symmetry_equiv_pos_as_xyz
    'x, y, z'
    '-x, -y, -z'
_cell_length_a     9.870(3)
_cell_length_b     11.871(4)
_cell_length_c     12.459(4)
_cell_angle_alpha     66.788(4)
_cell_angle_beta     86.066(4)
_cell_angle_gamma     87.462(4)
_cell_volume     1338.2(7)
_cell_formula_units_Z     1
_cell_measurement_reflns_used     4657
_cell_measurement_theta_min     1.87
_cell_measurement_theta_max     25.19
_cell_measurement_temperature     293(2)
_exptl_crystal_description     block
_exptl_crystal_colour     'pale yellow'
_exptl_crystal_size_max     0.21
_exptl_crystal_size_mid     0.18
_exptl_crystal_size_min     0.16
_exptl_crystal_density_diffrn     1.666
_exptl_crystal_density_meas     ?
_exptl_crystal_density_method     'not measured'
_exptl_crystal_F_000     681
_exptl_absorpt_coefficient_mu     0.873
_exptl_absorpt_correction_type     multi-scan
_exptl_absorpt_process_details     '(SADABS; Sheldrick, 1996)'
_exptl_absorpt_correction_T_min     0.41
_exptl_absorpt_correction_T_max     0.64
_exptl_special_details
;
;
_diffrn_ambient_temperature     293(2)
_diffrn_radiation_type     MoK\a
_diffrn_radiation_wavelength     0.71073
_diffrn_radiation_source     'fine-focus sealed tube'
_diffrn_radiation_monochromator     graphite
_diffrn_measurement_device_type     'Bruker APEX'
_diffrn_measurement_method     '\f and \w'
_diffrn_detector_area_resol_mean     ?
_diffrn_reflns_number     6918
_diffrn_reflns_av_R_equivalents     0.0124
_diffrn_reflns_av_sigmaI/netI     0.0258
_diffrn_reflns_theta_min     1.87
_diffrn_reflns_theta_max     25.19
_diffrn_reflns_theta_full     25.00
_diffrn_measured_fraction_theta_max     0.968
_diffrn_measured_fraction_theta_full     0.978
_diffrn_reflns_limit_h_min     -11
_diffrn_reflns_limit_h_max     11
_diffrn_reflns_limit_k_min     -13
_diffrn_reflns_limit_k_max     14
_diffrn_reflns_limit_l_min     -7
_diffrn_reflns_limit_l_max     14
_diffrn_standards_number     0
_diffrn_standards_interval_count     ?
_diffrn_standards_interval_time     ?
_diffrn_standards_decay_%     ?
_refine_special_details
;
 Refinement of F^2^ against ALL reflections.  The weighted R-factor wR and
 goodness of fit S are based on F^2^, conventional R-factors R are based
 on F, with F set to zero for negative F^2^. The threshold expression of
 F^2^ > 2sigma(F^2^) is used only for calculating R-factors(gt) etc. and is
 not relevant to the choice of reflections for refinement.  R-factors based
 on F^2^ are statistically about twice as large as those based on F, and R-
 factors based on ALL data will be even larger.
;
_reflns_number_total     4657
_reflns_number_gt     4195
_reflns_threshold_expression     I>2\s(I)
_refine_ls_structure_factor_coef     Fsqd
_refine_ls_matrix_type     full
_refine_ls_R_factor_all     0.0308
_refine_ls_R_factor_gt     0.0264
_refine_ls_wR_factor_gt     0.0640
_refine_ls_wR_factor_ref     0.0663
_refine_ls_goodness_of_fit_ref     1.042
_refine_ls_restrained_S_all     1.042
_refine_ls_number_reflns     4657
_refine_ls_number_parameters     400
_refine_ls_number_restraints     0
_refine_ls_hydrogen_treatment     mixed
_refine_ls_weighting_scheme     calc
_refine_ls_weighting_details
         'calc w=1/[\s^2^(Fo^2^)+(0.0338P)^2^+0.5714P] where P=(Fo^2^+2Fc^2^)/3'
_atom_sites_solution_hydrogens     geom
_atom_sites_solution_primary     direct
_atom_sites_solution_secondary     difmap
_refine_ls_shift/su_max     0.001
_refine_ls_shift/su_mean     0.000
_refine_diff_density_max     0.402
_refine_diff_density_min     -0.359
_refine_ls_extinction_method     none
_refine_ls_extinction_coef     ?
loop_
    _atom_type_symbol
    _atom_type_description
    _atom_type_scat_dispersion_real
    _atom_type_scat_dispersion_imag
    _atom_type_scat_source
    'C' 'C' 0.0033 0.0016
                         'International Tables Vol C Tables 4.2.6.8 and 6.1.1.4'
    'H' 'H' 0.0000 0.0000
                         'International Tables Vol C Tables 4.2.6.8 and 6.1.1.4'
    'N' 'N' 0.0061 0.0033
                         'International Tables Vol C Tables 4.2.6.8 and 6.1.1.4'
    'O' 'O' 0.0106 0.0060
                         'International Tables Vol C Tables 4.2.6.8 and 6.1.1.4'
    'Cd' 'Cd' -0.8075 1.2024
                         'International Tables Vol C Tables 4.2.6.8 and 6.1.1.4'
_computing_data_collection     'SMART (Bruker, 1997)'
_computing_cell_refinement     'SAINT (Bruker, 1999)'
_computing_data_reduction     'SAINT (Bruker, 1999)'
_computing_structure_solution     'SHELXS97 (Sheldrick, 2008)'
_computing_structure_refinement     'SHELXL97 (Sheldrick, 2008)'
_computing_molecular_graphics     'SHELXTL (Sheldrick, 2008)'
_computing_publication_material     'SHELXL97 (Sheldrick, 2008)'
loop_
    _atom_site_type_symbol
    _atom_site_label
    _atom_site_fract_x
    _atom_site_fract_y
    _atom_site_fract_z
    _atom_site_U_iso_or_equiv
    _atom_site_adp_type
    _atom_site_calc_flag
    _atom_site_refinement_flags
    _atom_site_occupancy
    _atom_site_disorder_assembly
    _atom_site_disorder_group
    Cd Cd1 0.616015(18) 0.060066(16) 0.681838(16) 0.03702(8) Uani d . 1 . .
    C C14 0.3661(2) 0.4379(2) 1.1701(2) 0.0327(5) Uani d . 1 . .
    N N1 0.6509(2) 0.05928(18) 0.86655(18) 0.0359(5) Uani d . 1 . .
    C C11 0.4036(2) 0.3089(2) 0.9525(2) 0.0320(5) Uani d . 1 . .
    C C19 0.2604(2) 0.5310(2) 1.1481(2) 0.0351(6) Uani d . 1 . .
    N N3 0.3363(2) 0.38774(18) 0.99551(19) 0.0351(5) Uani d . 1 . .
    C C12 0.5066(2) 0.2464(2) 1.0227(2) 0.0325(5) Uani d . 1 . .
    O O3 1.36041(17) -0.21386(17) 0.50727(16) 0.0434(4) Uani d . 1 . .
    O O1W 0.4350(2) -0.0379(2) 0.6417(2) 0.0485(5) Uani d . 1 . .
    O O5 0.5359(2) 0.3191(2) 1.2950(2) 0.0529(5) Uani d . 1 . .
    N N4 0.5031(2) 0.28855(18) 1.11010(18) 0.0354(5) Uani d . 1 . .
    H H4 0.5566 0.2661 1.1668 0.043 Uiso calc R 1 . .
    O O4 1.18245(19) -0.18121(18) 0.40333(16) 0.0482(5) Uani d . 1 . .
    C C29 1.2364(2) -0.2339(2) 0.4977(2) 0.0341(5) Uani d . 1 . .
    O O1 0.7412(2) -0.10599(18) 0.72164(19) 0.0572(5) Uani d . 1 . .
    C C4 0.5946(2) 0.1583(2) 1.0002(2) 0.0335(5) Uani d . 1 . .
    N N2 0.4511(2) 0.1855(2) 0.72357(19) 0.0388(5) Uani d . 1 . .
    C C28 1.1619(3) -0.3238(2) 0.6062(2) 0.0417(6) Uani d . 1 . .
    H H28 1.2225 -0.3952 0.6395 0.050 Uiso calc R 1 . .
    C C13 0.3986(2) 0.3733(2) 1.0911(2) 0.0330(5) Uani d . 1 . .
    C C5 0.5733(2) 0.1395(2) 0.8980(2) 0.0321(5) Uani d . 1 . .
    C C6 0.4653(2) 0.2070(2) 0.8212(2) 0.0330(5) Uani d . 1 . .
    C C25 0.8894(2) -0.2291(2) 0.6558(2) 0.0378(6) Uani d . 1 . .
    H H25 0.8691 -0.2996 0.7290 0.045 Uiso calc R 1 . .
    C C10 0.3794(2) 0.2901(2) 0.8494(2) 0.0334(5) Uani d . 1 . .
    C C15 0.4384(2) 0.4081(2) 1.2701(2) 0.0375(6) Uani d . 1 . .
    C C3 0.6987(3) 0.0894(2) 1.0710(2) 0.0414(6) Uani d . 1 . .
    H H3 0.7152 0.0989 1.1395 0.050 Uiso calc R 1 . .
    C C18 0.2375(3) 0.5914(2) 1.2272(2) 0.0382(6) Uani d . 1 . .
    C C30 1.0302(3) -0.3707(3) 0.5831(3) 0.0528(8) Uani d . 1 . .
    H H30A 1.0046 -0.4443 0.6502 0.063 Uiso calc R 1 . .
    H H30B 1.0463 -0.3930 0.5162 0.063 Uiso calc R 1 . .
    C C16 0.4145(3) 0.4692(3) 1.3466(3) 0.0440(6) Uani d . 1 . .
    H H16 0.4655 0.4481 1.4120 0.053 Uiso calc R 1 . .
    O O2 0.7087(3) -0.1025(3) 0.5475(2) 0.0881(9) Uani d . 1 . .
    C C17 0.3173(3) 0.5587(2) 1.3248(3) 0.0457(7) Uani d . 1 . .
    H H17 0.3031 0.5991 1.3752 0.055 Uiso calc R 1 . .
    C C24 0.7707(3) -0.1388(2) 0.6379(3) 0.0436(6) Uani d . 1 . .
    C C1 0.7484(3) -0.0044(2) 0.9354(2) 0.0431(6) Uani d . 1 . .
    H H1 0.8009 -0.0599 0.9139 0.052 Uiso calc R 1 . .
    C C26 1.0203(3) -0.1744(3) 0.6697(3) 0.0443(6) Uani d . 1 . .
    H H26A 1.0060 -0.1441 0.7315 0.053 Uiso calc R 1 . .
    H H26B 1.0448 -0.1056 0.5976 0.053 Uiso calc R 1 . .
    C C7 0.3521(3) 0.2430(3) 0.6540(3) 0.0479(7) Uani d . 1 . .
    H H7 0.3423 0.2277 0.5873 0.058 Uiso calc R 1 . .
    C C21 0.1335(3) 0.6827(2) 1.2073(3) 0.0475(7) Uani d . 1 . .
    H H21 0.1201 0.7227 1.2582 0.057 Uiso calc R 1 . .
    C C8 0.2622(3) 0.3256(3) 0.6773(3) 0.0519(7) Uani d . 1 . .
    H H8 0.1937 0.3641 0.6269 0.062 Uiso calc R 1 . .
    C C31 0.9114(3) -0.2774(3) 0.5593(3) 0.0486(7) Uani d . 1 . .
    H H31A 0.9299 -0.2094 0.4851 0.058 Uiso calc R 1 . .
    H H31B 0.8291 -0.3160 0.5535 0.058 Uiso calc R 1 . .
    C C20 0.1736(3) 0.5655(3) 1.0538(3) 0.0465(7) Uani d . 1 . .
    H H20 0.1855 0.5279 1.0008 0.056 Uiso calc R 1 . .
    C C2 0.7751(3) 0.0085(2) 1.0378(2) 0.0450(6) Uani d . 1 . .
    H H2 0.8444 -0.0375 1.0835 0.054 Uiso calc R 1 . .
    C C9 0.2756(3) 0.3495(2) 0.7742(2) 0.0421(6) Uani d . 1 . .
    H H9 0.2164 0.4046 0.7906 0.051 Uiso calc R 1 . .
    C C27 1.1360(3) -0.2690(3) 0.6991(2) 0.0517(7) Uani d . 1 . .
    H H27A 1.1145 -0.3344 0.7744 0.062 Uiso calc R 1 . .
    H H27B 1.2182 -0.2307 0.7055 0.062 Uiso calc R 1 . .
    C C22 0.0534(3) 0.7124(3) 1.1158(3) 0.0546(8) Uani d . 1 . .
    H H22 -0.0144 0.7724 1.1042 0.066 Uiso calc R 1 . .
    C C23 0.0727(3) 0.6528(3) 1.0385(3) 0.0560(8) Uani d . 1 . .
    H H23 0.0167 0.6726 0.9764 0.067 Uiso calc R 1 . .
    O O2W 0.9490(10) -0.0713(7) 0.2643(8) 0.152(3) Uani d P 0.50 . .
    H H5 0.561(3) 0.295(3) 1.356(3) 0.048(10) Uiso d . 1 . .
    H HW12 0.386(4) -0.001(3) 0.592(3) 0.060(12) Uiso d . 1 . .
    H HW11 0.472(5) -0.090(4) 0.625(4) 0.111(18) Uiso d . 1 . .
loop_
    _atom_site_aniso_label
    _atom_site_aniso_U_11
    _atom_site_aniso_U_22
    _atom_site_aniso_U_33
    _atom_site_aniso_U_12
    _atom_site_aniso_U_13
    _atom_site_aniso_U_23
    Cd1 0.03780(12) 0.03642(12) 0.03781(12) 0.00468(8) 0.00499(8) -0.01731(9)
    C14 0.0305(12) 0.0311(13) 0.0377(14) -0.0019(10) 0.0047(10) -0.0156(11)
    N1 0.0367(11) 0.0300(11) 0.0392(12) 0.0052(9) 0.0063(9) -0.0137(9)
    C11 0.0327(12) 0.0284(12) 0.0371(13) 0.0014(10) 0.0042(10) -0.0163(11)
    C19 0.0345(13) 0.0305(13) 0.0402(14) -0.0041(10) 0.0086(11) -0.0151(11)
    N3 0.0340(11) 0.0325(11) 0.0422(12) 0.0049(9) 0.0002(9) -0.0191(10)
    C12 0.0344(12) 0.0315(13) 0.0332(13) -0.0001(10) 0.0040(10) -0.0152(11)
    O3 0.0332(9) 0.0511(11) 0.0413(10) -0.0014(8) 0.0006(8) -0.0136(9)
    O1W 0.0520(13) 0.0472(12) 0.0519(13) 0.0006(10) -0.0018(11) -0.0257(11)
    O5 0.0503(12) 0.0695(14) 0.0514(13) 0.0228(10) -0.0181(11) -0.0371(12)
    N4 0.0334(11) 0.0390(12) 0.0374(12) 0.0074(9) -0.0029(9) -0.0195(10)
    O4 0.0448(11) 0.0589(12) 0.0374(11) -0.0027(9) -0.0047(9) -0.0146(10)
    C29 0.0367(13) 0.0322(13) 0.0378(14) 0.0042(10) 0.0031(11) -0.0198(11)
    O1 0.0623(13) 0.0473(12) 0.0633(14) 0.0190(10) 0.0024(11) -0.0264(11)
    C4 0.0302(12) 0.0316(13) 0.0366(14) 0.0013(10) 0.0047(10) -0.0125(11)
    N2 0.0399(12) 0.0424(12) 0.0389(12) 0.0057(10) 0.0004(10) -0.0223(10)
    C28 0.0345(13) 0.0335(14) 0.0488(16) 0.0088(11) 0.0044(12) -0.0093(12)
    C13 0.0315(12) 0.0315(13) 0.0370(14) -0.0014(10) 0.0051(10) -0.0155(11)
    C5 0.0322(12) 0.0266(12) 0.0351(13) -0.0009(10) 0.0078(10) -0.0110(10)
    C6 0.0337(12) 0.0284(12) 0.0353(13) -0.0006(10) 0.0059(10) -0.0121(11)
    C25 0.0328(13) 0.0340(13) 0.0436(15) 0.0014(10) 0.0032(11) -0.0131(12)
    C10 0.0340(13) 0.0299(12) 0.0356(13) 0.0001(10) 0.0040(10) -0.0131(11)
    C15 0.0322(13) 0.0405(14) 0.0441(15) -0.0007(11) 0.0032(11) -0.0221(12)
    C3 0.0430(14) 0.0421(15) 0.0370(14) 0.0051(12) 0.0000(12) -0.0145(12)
    C18 0.0402(14) 0.0311(13) 0.0444(15) -0.0056(11) 0.0111(12) -0.0178(12)
    C30 0.0441(15) 0.0369(15) 0.081(2) -0.0043(12) 0.0143(15) -0.0295(15)
    C16 0.0442(15) 0.0504(16) 0.0449(16) -0.0055(13) -0.0003(12) -0.0267(14)
    O2 0.0831(18) 0.111(2) 0.0816(18) 0.0567(16) -0.0378(15) -0.0501(17)
    C17 0.0539(16) 0.0430(15) 0.0509(17) -0.0057(13) 0.0092(14) -0.0312(14)
    C24 0.0358(14) 0.0378(14) 0.0567(18) 0.0027(11) 0.0033(13) -0.0193(14)
    C1 0.0428(15) 0.0357(14) 0.0491(16) 0.0106(12) 0.0044(13) -0.0170(13)
    C26 0.0382(14) 0.0574(17) 0.0456(16) 0.0024(12) 0.0019(12) -0.0301(14)
    C7 0.0503(16) 0.0559(18) 0.0447(16) 0.0137(14) -0.0087(13) -0.0279(14)
    C21 0.0514(16) 0.0386(15) 0.0561(18) 0.0003(12) 0.0147(14) -0.0253(14)
    C8 0.0519(17) 0.0604(19) 0.0505(18) 0.0216(14) -0.0163(14) -0.0296(15)
    C31 0.0335(13) 0.0531(17) 0.072(2) 0.0000(12) -0.0013(13) -0.0381(16)
    C20 0.0512(16) 0.0433(16) 0.0483(16) 0.0128(13) -0.0021(13) -0.0231(13)
    C2 0.0436(15) 0.0411(15) 0.0462(16) 0.0141(12) -0.0050(12) -0.0138(13)
    C9 0.0399(14) 0.0422(15) 0.0475(16) 0.0117(12) -0.0043(12) -0.0222(13)
    C27 0.0359(14) 0.080(2) 0.0354(15) 0.0092(14) -0.0004(12) -0.0205(15)
    C22 0.0536(18) 0.0425(16) 0.066(2) 0.0158(14) 0.0079(16) -0.0229(15)
    C23 0.0563(18) 0.0518(18) 0.0589(19) 0.0204(14) -0.0070(15) -0.0224(15)
    O2W 0.196(8) 0.118(6) 0.146(7) 0.012(6) -0.077(7) -0.048(5)
_geom_special_details
;
 All esds (except the esd in the dihedral angle between two l.s. planes)
 are estimated using the full covariance matrix.  The cell esds are taken
 into account individually in the estimation of esds in distances, angles
 and torsion angles; correlations between esds in cell parameters are only
 used when they are defined by crystal symmetry.  An approximate (isotropic)
 treatment of cell esds is used for estimating esds involving l.s. planes.
;
loop_
    _geom_bond_atom_site_label_1
    _geom_bond_atom_site_label_2
    _geom_bond_site_symmetry_2
    _geom_bond_distance
    _geom_bond_publ_flag
    Cd1 O1 . 2.1806(19) ?
    Cd1 N2 . 2.328(2) ?
    Cd1 N1 . 2.346(2) ?
    Cd1 O3 2_756 2.3474(19) ?
    Cd1 O1W . 2.358(2) ?
    Cd1 O4 2_756 2.431(2) ?
    Cd1 C29 2_756 2.750(3) ?
    C14 C15 . 1.392(4) ?
    C14 C19 . 1.444(3) ?
    C14 C13 . 1.480(3) ?
    N1 C1 . 1.331(3) ?
    N1 C5 . 1.355(3) ?
    C11 C12 . 1.375(3) ?
    C11 N3 . 1.376(3) ?
    C11 C10 . 1.425(3) ?
    C19 C20 . 1.418(4) ?
    C19 C18 . 1.431(3) ?
    N3 C13 . 1.325(3) ?
    C12 N4 . 1.364(3) ?
    C12 C4 . 1.430(3) ?
    O3 C29 . 1.280(3) ?
    O3 Cd1 2_756 2.3474(19) ?
    O1W HW12 . 0.79(4) ?
    O1W HW11 . 0.79(5) ?
    O5 C15 . 1.353(3) ?
    O5 H5 . 0.75(3) ?
    N4 C13 . 1.374(3) ?
    N4 H4 . 0.8600 ?
    O4 C29 . 1.238(3) ?
    O4 Cd1 2_756 2.431(2) ?
    C29 C28 . 1.518(4) ?
    C29 Cd1 2_756 2.750(3) ?
    O1 C24 . 1.263(3) ?
    C4 C5 . 1.407(4) ?
    C4 C3 . 1.408(4) ?
    N2 C7 . 1.328(3) ?
    N2 C6 . 1.355(3) ?
    C28 C30 . 1.524(4) ?
    C28 C27 . 1.538(4) ?
    C28 H28 . 0.9800 ?
    C5 C6 . 1.468(3) ?
    C6 C10 . 1.405(3) ?
    C25 C24 . 1.519(4) ?
    C25 C31 . 1.522(4) ?
    C25 C26 . 1.522(4) ?
    C25 H25 . 0.9800 ?
    C10 C9 . 1.404(4) ?
    C15 C16 . 1.410(4) ?
    C3 C2 . 1.367(4) ?
    C3 H3 . 0.9300 ?
    C18 C17 . 1.408(4) ?
    C18 C21 . 1.419(4) ?
    C30 C31 . 1.538(4) ?
    C30 H30A . 0.9700 ?
    C30 H30B . 0.9700 ?
    C16 C17 . 1.358(4) ?
    C16 H16 . 0.9300 ?
    O2 C24 . 1.232(4) ?
    C17 H17 . 0.9300 ?
    C1 C2 . 1.388(4) ?
    C1 H1 . 0.9300 ?
    C26 C27 . 1.523(4) ?
    C26 H26A . 0.9700 ?
    C26 H26B . 0.9700 ?
    C7 C8 . 1.394(4) ?
    C7 H7 . 0.9300 ?
    C21 C22 . 1.354(4) ?
    C21 H21 . 0.9300 ?
    C8 C9 . 1.361(4) ?
    C8 H8 . 0.9300 ?
    C31 H31A . 0.9700 ?
    C31 H31B . 0.9700 ?
    C20 C23 . 1.372(4) ?
    C20 H20 . 0.9300 ?
    C2 H2 . 0.9300 ?
    C9 H9 . 0.9300 ?
    C27 H27A . 0.9700 ?
    C27 H27B . 0.9700 ?
    C22 C23 . 1.401(4) ?
    C22 H22 . 0.9300 ?
    C23 H23 . 0.9300 ?
loop_
    _geom_angle_atom_site_label_1
    _geom_angle_atom_site_label_2
    _geom_angle_atom_site_label_3
    _geom_angle_site_symmetry_1
    _geom_angle_site_symmetry_3
    _geom_angle
    _geom_angle_publ_flag
    O1 Cd1 N2 . . 154.70(8) ?
    O1 Cd1 N1 . . 90.33(8) ?
    N2 Cd1 N1 . . 71.31(7) ?
    O1 Cd1 O3 . 2_756 118.02(7) ?
    N2 Cd1 O3 . 2_756 87.26(7) ?
    N1 Cd1 O3 . 2_756 132.00(7) ?
    O1 Cd1 O1W . . 90.15(9) ?
    N2 Cd1 O1W . . 86.39(8) ?
    N1 Cd1 O1W . . 124.30(7) ?
    O3 Cd1 O1W 2_756 . 95.35(8) ?
    O1 Cd1 O4 . 2_756 89.09(8) ?
    N2 Cd1 O4 . 2_756 108.12(8) ?
    N1 Cd1 O4 . 2_756 91.54(7) ?
    O3 Cd1 O4 2_756 2_756 54.35(6) ?
    O1W Cd1 O4 . 2_756 144.16(7) ?
    O1 Cd1 C29 . 2_756 103.41(8) ?
    N2 Cd1 C29 . 2_756 99.92(8) ?
    N1 Cd1 C29 . 2_756 113.53(7) ?
    O3 Cd1 C29 2_756 2_756 27.66(7) ?
    O1W Cd1 C29 . 2_756 120.39(8) ?
    O4 Cd1 C29 2_756 2_756 26.75(7) ?
    C15 C14 C19 . . 118.2(2) ?
    C15 C14 C13 . . 119.5(2) ?
    C19 C14 C13 . . 122.3(2) ?
    C1 N1 C5 . . 118.8(2) ?
    C1 N1 Cd1 . . 124.85(16) ?
    C5 N1 Cd1 . . 116.05(16) ?
    C12 C11 N3 . . 110.9(2) ?
    C12 C11 C10 . . 120.9(2) ?
    N3 C11 C10 . . 128.2(2) ?
    C20 C19 C18 . . 116.8(2) ?
    C20 C19 C14 . . 124.2(2) ?
    C18 C19 C14 . . 118.9(2) ?
    C13 N3 C11 . . 105.0(2) ?
    N4 C12 C11 . . 105.4(2) ?
    N4 C12 C4 . . 130.9(2) ?
    C11 C12 C4 . . 123.7(2) ?
    C29 O3 Cd1 . 2_756 93.97(15) ?
    Cd1 O1W HW12 . . 121(3) ?
    Cd1 O1W HW11 . . 103(3) ?
    HW12 O1W HW11 . . 108(4) ?
    C15 O5 H5 . . 116(2) ?
    C12 N4 C13 . . 107.5(2) ?
    C12 N4 H4 . . 126.2 ?
    C13 N4 H4 . . 126.2 ?
    C29 O4 Cd1 . 2_756 91.14(15) ?
    O4 C29 O3 . . 120.3(2) ?
    O4 C29 C28 . . 123.0(2) ?
    O3 C29 C28 . . 116.7(2) ?
    O4 C29 Cd1 . 2_756 62.11(14) ?
    O3 C29 Cd1 . 2_756 58.37(13) ?
    C28 C29 Cd1 . 2_756 173.23(18) ?
    C24 O1 Cd1 . . 116.31(19) ?
    C5 C4 C3 . . 118.0(2) ?
    C5 C4 C12 . . 116.2(2) ?
    C3 C4 C12 . . 125.9(2) ?
    C7 N2 C6 . . 119.1(2) ?
    C7 N2 Cd1 . . 124.19(17) ?
    C6 N2 Cd1 . . 116.56(16) ?
    C29 C28 C30 . . 114.4(2) ?
    C29 C28 C27 . . 110.7(2) ?
    C30 C28 C27 . . 110.5(2) ?
    C29 C28 H28 . . 106.9 ?
    C30 C28 H28 . . 106.9 ?
    C27 C28 H28 . . 106.9 ?
    N3 C13 N4 . . 111.2(2) ?
    N3 C13 C14 . . 126.9(2) ?
    N4 C13 C14 . . 121.9(2) ?
    N1 C5 C4 . . 121.8(2) ?
    N1 C5 C6 . . 117.5(2) ?
    C4 C5 C6 . . 120.8(2) ?
    N2 C6 C10 . . 121.6(2) ?
    N2 C6 C5 . . 117.8(2) ?
    C10 C6 C5 . . 120.6(2) ?
    C24 C25 C31 . . 113.5(2) ?
    C24 C25 C26 . . 111.5(2) ?
    C31 C25 C26 . . 109.6(2) ?
    C24 C25 H25 . . 107.3 ?
    C31 C25 H25 . . 107.3 ?
    C26 C25 H25 . . 107.3 ?
    C9 C10 C6 . . 118.0(2) ?
    C9 C10 C11 . . 124.2(2) ?
    C6 C10 C11 . . 117.8(2) ?
    O5 C15 C14 . . 119.8(2) ?
    O5 C15 C16 . . 118.3(2) ?
    C14 C15 C16 . . 121.9(2) ?
    C2 C3 C4 . . 119.2(3) ?
    C2 C3 H3 . . 120.4 ?
    C4 C3 H3 . . 120.4 ?
    C17 C18 C21 . . 120.6(2) ?
    C17 C18 C19 . . 119.7(2) ?
    C21 C18 C19 . . 119.7(3) ?
    C28 C30 C31 . . 113.8(2) ?
    C28 C30 H30A . . 108.8 ?
    C31 C30 H30A . . 108.8 ?
    C28 C30 H30B . . 108.8 ?
    C31 C30 H30B . . 108.8 ?
    H30A C30 H30B . . 107.7 ?
    C17 C16 C15 . . 120.1(3) ?
    C17 C16 H16 . . 120.0 ?
    C15 C16 H16 . . 120.0 ?
    C16 C17 C18 . . 121.2(2) ?
    C16 C17 H17 . . 119.4 ?
    C18 C17 H17 . . 119.4 ?
    O2 C24 O1 . . 123.6(3) ?
    O2 C24 C25 . . 121.1(3) ?
    O1 C24 C25 . . 115.3(3) ?
    N1 C1 C2 . . 122.9(2) ?
    N1 C1 H1 . . 118.6 ?
    C2 C1 H1 . . 118.6 ?
    C25 C26 C27 . . 111.3(2) ?
    C25 C26 H26A . . 109.4 ?
    C27 C26 H26A . . 109.4 ?
    C25 C26 H26B . . 109.4 ?
    C27 C26 H26B . . 109.4 ?
    H26A C26 H26B . . 108.0 ?
    N2 C7 C8 . . 122.4(3) ?
    N2 C7 H7 . . 118.8 ?
    C8 C7 H7 . . 118.8 ?
    C22 C21 C18 . . 121.2(3) ?
    C22 C21 H21 . . 119.4 ?
    C18 C21 H21 . . 119.4 ?
    C9 C8 C7 . . 119.5(3) ?
    C9 C8 H8 . . 120.3 ?
    C7 C8 H8 . . 120.3 ?
    C25 C31 C30 . . 111.5(2) ?
    C25 C31 H31A . . 109.3 ?
    C30 C31 H31A . . 109.3 ?
    C25 C31 H31B . . 109.3 ?
    C30 C31 H31B . . 109.3 ?
    H31A C31 H31B . . 108.0 ?
    C23 C20 C19 . . 121.8(3) ?
    C23 C20 H20 . . 119.1 ?
    C19 C20 H20 . . 119.1 ?
    C3 C2 C1 . . 119.4(3) ?
    C3 C2 H2 . . 120.3 ?
    C1 C2 H2 . . 120.3 ?
    C8 C9 C10 . . 119.4(2) ?
    C8 C9 H9 . . 120.3 ?
    C10 C9 H9 . . 120.3 ?
    C26 C27 C28 . . 112.2(2) ?
    C26 C27 H27A . . 109.2 ?
    C28 C27 H27A . . 109.2 ?
    C26 C27 H27B . . 109.2 ?
    C28 C27 H27B . . 109.2 ?
    H27A C27 H27B . . 107.9 ?
    C21 C22 C23 . . 119.9(3) ?
    C21 C22 H22 . . 120.0 ?
    C23 C22 H22 . . 120.0 ?
    C20 C23 C22 . . 120.6(3) ?
    C20 C23 H23 . . 119.7 ?
    C22 C23 H23 . . 119.7 ?
loop_
    _geom_hbond_atom_site_label_D
    _geom_hbond_atom_site_label_H
    _geom_hbond_atom_site_label_A
    _geom_hbond_site_symmetry_A
    _geom_hbond_distance_DH
    _geom_hbond_distance_HA
    _geom_hbond_distance_DA
    _geom_hbond_angle_DHA
    N4 H4 O5 . 0.86 1.93 2.513(3) 124
    O5 H5 O3 2_757 0.75(3) 1.81(3) 2.546(3) 167(3)
    O1W HW12 O2 2_656 0.79(4) 1.96(4) 2.738(4) 171(4)
    O1W HW11 O2 . 0.79(5) 2.49(5) 3.059(4) 130(4)
    O1W HW11 O5 2_657 0.79(5) 2.51(5) 3.118(3) 135(4)
