# Supplementary material for: Bis(μ-cyclo­hexane-1,4-dicarboxyl­ato)bis­{aqua­[1-(1H-imidazo[4,5-f][1,10]phenanthrolin-2-yl)naphthalen-2-ol]cadmium} monohydrate
Source: Acta Crystallogr Sect E Struct Rep Online. 2011 Feb 12;67(Pt 3):m325. doi: 10.1107/S1600536811004727 (PMC3051929; doi:10.1107/S1600536811004727)
Supplement: Supplementary file 2 [file e-67-0m325-Isup2.hkl]

#
# h,k,l, Fc-squared, Fo-squared, sigma(Fo-squared) and status flag
#
data_I
_shelx_title ' wang in P-1'
_shelx_refln_list_code          4
_shelx_F_calc_maximum      285.34
_exptl_crystal_F_000       681.00
_reflns_d_resolution_high  0.8350
 
loop_
 _symmetry_equiv_pos_as_xyz
 'x, y, z'
 '-x, -y, -z'
 
_cell_length_a     9.8701
_cell_length_b    11.8707
_cell_length_c    12.4592
_cell_angle_alpha  66.788
_cell_angle_beta   86.066
_cell_angle_gamma  87.462
 
_shelx_F_squared_multiplier     1.000
 
loop_
 _refln_index_h
 _refln_index_k
 _refln_index_l
 _refln_F_squared_calc
 _refln_F_squared_meas
 _refln_F_squared_sigma
 _refln_observed_status
   1   0   0    22794.69    20928.14    856.03 o
   2   0   0       55.68       71.06      2.86 o
   3   0   0     2178.75     2199.02     21.92 o
   4   0   0     2713.60     2694.68     27.18 o
   5   0   0     3458.31     3513.98     77.25 o
   6   0   0      888.45      895.85     33.91 o
   7   0   0      198.72      190.91      8.82 o
   8   0   0     1606.55     1544.50     26.59 o
   9   0   0      681.77      724.00     17.99 o
  10   0   0       11.20       17.38      5.67 o
  11   0   0        7.93        5.29      5.21 o
 -11   1   0        1.74       -6.60     12.92 o
 -10   1   0      191.25      209.01     21.61 o
  -9   1   0      596.64      593.57     16.00 o
  -8   1   0      197.00      197.56      9.48 o
  -7   1   0      394.11      413.53     11.54 o
  -6   1   0     2439.78     2441.42     27.35 o
  -5   1   0     4195.65     4190.91     40.93 o
  -4   1   0      355.18      348.58      9.74 o
  -3   1   0       79.84       67.45      3.99 o
  -2   1   0     1122.04     1232.91     12.84 o
  -1   1   0     9143.95     9231.65    104.14 o
   0   1   0     4903.43     4843.26     72.52 o
   1   1   0     1730.77     1785.73     20.94 o
   2   1   0      310.23      284.89     15.02 o
   3   1   0     5676.98     5635.63     62.04 o
   4   1   0     3466.76     3375.45     40.47 o
   5   1   0      942.09      895.51     15.82 o
   6   1   0       28.94       27.26      4.03 o
   7   1   0       45.93       44.54      5.20 o
   8   1   0     1449.02     1435.64     25.66 o
   9   1   0       72.35       64.29      6.90 o
  10   1   0       72.47       84.72      8.00 o
  11   1   0       41.54       35.38      6.95 o
 -11   2   0       96.45      114.74     13.33 o
 -10   2   0      254.93      296.42     12.44 o
  -9   2   0       62.71       79.70      6.17 o
  -8   2   0       43.17       47.32      6.63 o
  -7   2   0     1173.33     1194.13     24.53 o
  -6   2   0     5191.45     5313.24     51.71 o
  -5   2   0     8513.21     8945.44     80.85 o
  -4   2   0       55.01       36.33      3.01 o
  -3   2   0       30.32       34.97      3.77 o
  -2   2   0     6533.62     6581.03     58.06 o
  -1   2   0     9302.75     9504.43     83.29 o
   0   2   0      250.09      249.81      6.26 o
   1   2   0      103.40      101.65      4.61 o
   2   2   0    38818.38    38609.00    565.97 o
   3   2   0    19019.07    18712.00    280.02 o
   4   2   0     2352.22     2207.91     39.84 o
   5   2   0       57.17       41.61      9.84 o
   6   2   0      410.86      382.62     15.02 o
   7   2   0     1015.59     1009.02     19.84 o
   8   2   0      699.67      693.10     16.76 o
   9   2   0      361.53      361.51     18.77 o
  10   2   0       42.85       43.79      7.53 o
  11   2   0      161.93      151.56     10.45 o
 -10   3   0      317.05      310.89     18.27 o
  -9   3   0      295.08      273.34     10.26 o
  -8   3   0       84.68       86.62      5.98 o
  -7   3   0      344.69      324.84      9.27 o
  -6   3   0     2319.67     2343.60     26.82 o
  -5   3   0      946.37      924.27     13.49 o
  -4   3   0      458.11      544.14      9.10 o
  -3   3   0     3303.36     3430.75     32.95 o
  -2   3   0     6166.58     6218.43     70.04 o
  -1   3   0     2625.11     2476.31     23.60 o
   0   3   0     4788.37     4909.27     74.08 o
   1   3   0      999.76     1043.80     14.37 o
   2   3   0     2995.73     3062.10     36.13 o
   3   3   0     4962.62     5088.01     57.82 o
   4   3   0     1028.58      930.53     23.29 o
   5   3   0      306.52      290.54      9.08 o
   6   3   0      487.30      436.61     28.93 o
   7   3   0     1250.82     1267.58     23.26 o
   8   3   0      671.30      638.95     16.54 o
   9   3   0      265.05      256.35     11.50 o
  10   3   0      133.46      120.31      9.05 o
  11   3   0      173.81      195.55     18.03 o
 -10   4   0      161.97      226.60     19.59 o
  -9   4   0      140.17      105.93     14.82 o
  -8   4   0      334.39      329.50      9.94 o
  -7   4   0       10.91        5.20      3.61 o
  -6   4   0      255.15      243.05      7.66 o
  -5   4   0      303.82      282.47      7.48 o
  -4   4   0       80.35       66.40      3.81 o
  -3   4   0    15285.11    16727.57    144.67 o
  -2   4   0     8380.84     8773.35     77.57 o
  -1   4   0     1396.92     1291.58     14.31 o
   0   4   0        2.65       -2.30      2.30 o
   1   4   0      179.79      158.86      7.41 o
   2   4   0     3200.98     3089.37     37.21 o
   3   4   0     5152.46     5178.21     80.01 o
   4   4   0     1319.20     1285.12     29.96 o
   5   4   0      689.59      701.95     14.76 o
   6   4   0      369.54      342.14     10.87 o
   7   4   0      933.21      904.70     19.29 o
   8   4   0      173.62      164.01     21.65 o
   9   4   0      119.09      105.36      8.37 o
  10   4   0      151.91      151.98      9.96 o
  11   4   0      214.10      199.66     17.29 o
 -10   5   0       30.53       23.71     13.17 o
  -9   5   0      148.62      141.57     16.54 o
  -8   5   0      432.09      427.44     23.71 o
  -7   5   0      704.81      698.33     27.66 o
  -6   5   0      411.23      433.93     12.26 o
  -5   5   0      704.96      708.72     12.02 o
  -4   5   0      496.48      513.00      9.90 o
  -3   5   0      130.56       88.76      4.05 o
  -2   5   0     4981.25     5248.63     48.75 o
  -1   5   0     2908.38     3017.78     29.71 o
   0   5   0      342.71      334.10     10.78 o
   1   5   0     4702.13     4639.46     74.08 o
   2   5   0     5845.57     5907.22     66.86 o
   3   5   0       20.43       35.96      3.81 o
   4   5   0       60.52       70.11      7.61 o
   5   5   0       44.13       29.55      6.75 o
   6   5   0     1201.34     1181.67     22.15 o
   7   5   0     1008.83      922.81     20.13 o
   8   5   0       19.53       16.15      5.72 o
   9   5   0      777.71      728.49     19.71 o
  10   5   0      461.08      444.71     19.01 o
 -10   6   0       25.70        2.96     12.35 o
  -9   6   0       16.95       17.86     12.10 o
  -8   6   0      593.37      564.16     27.33 o
  -7   6   0     2641.81     2642.10     60.33 o
  -6   6   0     2553.11     2454.92     56.05 o
  -5   6   0       95.52       85.69      7.33 o
  -4   6   0     1466.03     1454.62     18.37 o
  -3   6   0     3535.74     3637.40     36.45 o
  -2   6   0     3297.93     3525.44     35.01 o
  -1   6   0       15.35        7.20      2.08 o
   0   6   0     1243.78     1243.23     19.35 o
   1   6   0     4370.29     4486.11     73.42 o
   2   6   0     1810.51     1795.45     35.72 o
   3   6   0       61.27       72.59      5.12 o
   4   6   0      696.92      668.53     14.63 o
   5   6   0      341.05      334.35     16.22 o
   6   6   0     1695.64     1656.34     28.23 o
   7   6   0       76.35       59.40      6.54 o
   8   6   0      117.40      111.50      8.44 o
   9   6   0      142.48      136.49      9.62 o
  10   6   0      201.24      200.10     16.46 o
  -9   7   0      176.09      159.27     18.68 o
  -8   7   0      403.41      424.23     25.60 o
  -7   7   0      160.61      192.53     16.87 o
  -6   7   0       67.26       77.87     12.43 o
  -5   7   0        2.14       10.21      8.15 o
  -4   7   0     1470.39     1491.01     24.35 o
  -3   7   0     3331.22     3518.25     45.30 o
  -2   7   0      284.95      280.51      7.55 o
  -1   7   0       84.80       86.05      4.26 o
   0   7   0     1029.40      988.29     13.92 o
   1   7   0     3734.41     3726.05     64.04 o
   2   7   0      527.20      507.28     16.71 o
   3   7   0      117.85      110.54      8.89 o
   4   7   0      806.98      769.69     16.64 o
   5   7   0     1017.55      963.37     28.56 o
   6   7   0      137.31      156.84      8.83 o
   7   7   0        2.43        0.41      4.77 o
   8   7   0      119.77      105.07     14.45 o
   9   7   0      195.82      208.11     11.46 o
  10   7   0       84.52       98.86     13.50 o
  -9   8   0      421.04      377.81     26.50 o
  -8   8   0      443.97      464.32     27.49 o
  -7   8   0       92.89       73.09     13.83 o
  -6   8   0        0.57        4.61      8.89 o
  -5   8   0     1474.97     1440.69     40.91 o
  -4   8   0     2678.21     2819.15     61.90 o
  -3   8   0      369.69      392.21     20.50 o
  -2   8   0       79.54       83.90      6.91 o
  -1   8   0      872.62      850.26     16.94 o
   0   8   0     2445.60     2612.59     28.98 o
   1   8   0     1554.54     1589.66     25.64 o
   2   8   0      266.50      278.62     13.17 o
   3   8   0       52.40       61.07      7.65 o
   4   8   0      974.82      939.66     27.00 o
   5   8   0      358.08      364.63     12.30 o
   6   8   0       15.21       14.72      4.69 o
   7   8   0        2.79        5.21      4.34 o
   8   8   0       31.40       22.18      5.48 o
   9   8   0      203.72      199.76     11.29 o
  -8   9   0      100.93      114.74     17.12 o
  -7   9   0       75.25       49.72     13.25 o
  -6   9   0      132.82       89.23     14.24 o
  -5   9   0     2076.72     2102.63     53.75 o
  -3   9   0      591.15      573.63     25.02 o
  -2   9   0      546.41      511.23     22.88 o
  -1   9   0     1287.58     1317.19     23.17 o
   0   9   0      642.67      683.93     15.79 o
   1   9   0      267.74      268.34     10.16 o
   2   9   0      456.40      464.31     13.28 o
   3   9   0      239.83      212.36     12.92 o
   4   9   0      598.20      590.33     21.57 o
   5   9   0      131.80      131.20     11.61 o
   6   9   0        5.36       -4.77      5.19 o
   7   9   0      118.95      107.06      8.64 o
   8   9   0       88.73       85.64     14.53 o
  -7  10   0       31.82       38.93     13.33 o
  -6  10   0      287.10      268.00     21.81 o
  -5  10   0      453.86      448.27     24.94 o
  -3  10   0       68.32       69.06     12.10 o
  -2  10   0      319.47      326.12     20.25 o
  -1  10   0      622.26      620.62     25.19 o
   0  10   0      357.90      367.88     27.57 o
   1  10   0       30.06       24.91      4.79 o
   2  10   0       53.44       60.49      6.15 o
   3  10   0      408.63      444.89     18.93 o
   4  10   0      271.69      280.76     15.64 o
   5  10   0      137.27      120.09     11.69 o
   6  10   0       41.60       38.77      8.40 o
   7  10   0      120.74      101.16     12.02 o
  -6  11   0      267.71      229.81     21.65 o
  -5  11   0      466.63      487.53     27.57 o
  -4  11   0       63.81       48.81     12.43 o
  -3  11   0      457.50      443.49     24.36 o
  -2  11   0      718.67      754.63     30.21 o
  -1  11   0     1151.68     1162.89     36.79 o
   0  11   0      179.24      198.53     15.80 o
   1  11   0       22.80       13.11      4.88 o
   2  11   0      487.25      533.87     20.99 o
   3  11   0      390.53      398.80     18.68 o
   4  11   0      454.78      426.78     19.75 o
   6  11   0       25.58       29.63      8.40 o
  -4  12   0        6.21       -0.08     10.70 o
  -3  12   0       33.06       44.04     12.26 o
  -2  12   0      965.69     1030.78     36.88 o
  -1  12   0      520.39      515.93     26.01 o
   0  12   0       32.91       31.94     10.45 o
   1  12   0       54.34       58.61     11.36 o
   3  12   0      310.65      323.07     17.61 o
   4  12   0      131.20      107.91     11.94 o
   0  13   0      100.82       59.84     13.09 o
  -1 -12   1       96.00      102.81     13.83 o
   0 -12   1      358.21      409.74     23.38 o
   1 -12   1      175.14      163.39     16.54 o
   2 -12   1        0.12       -8.89      8.89 o
   3 -12   1       98.48       90.46     14.65 o
  -5 -11   1      157.94      151.95     13.25 o
  -3 -11   1        0.83        4.94      5.43 o
  -2 -11   1        0.22        8.72      7.16 o
  -1 -11   1      574.97      612.89     25.76 o
   0 -11   1      772.84      812.57     30.13 o
   1 -11   1       92.08       99.51     13.01 o
   2 -11   1      265.84      237.14     19.10 o
   3 -11   1      537.88      499.87     25.93 o
   4 -11   1      236.77      208.58     19.01 o
   5 -11   1       68.38       75.73     14.32 o
  -7 -10   1        0.02        5.35      7.24 o
  -6 -10   1      190.26      206.52     15.06 o
  -5 -10   1      380.31      360.77     18.36 o
  -3 -10   1        9.65       18.44      6.26 o
  -2 -10   1      317.71      330.43     12.11 o
  -1 -10   1      742.56      768.37     27.66 o
   0 -10   1      756.66      799.07     28.48 o
   1 -10   1       83.68       76.38     11.28 o
   2 -10   1      628.17      693.80     27.90 o
   3 -10   1      772.18      810.52     30.95 o
   4 -10   1      370.49      398.55     22.96 o
   5 -10   1      106.37      121.33     15.06 o
   6 -10   1        0.95        3.62      9.88 o
   7 -10   1      239.14      196.48     20.41 o
  -8  -9   1        7.23        2.39      6.58 o
  -7  -9   1       13.73       24.78      7.65 o
  -6  -9   1      425.18      443.49     20.41 o
  -3  -9   1      129.09      117.29     10.29 o
  -2  -9   1      588.12      582.51     20.17 o
  -1  -9   1      159.14      155.09      7.77 o
   0  -9   1      400.88      422.10     20.17 o
   1  -9   1       48.35       35.97      8.89 o
   2  -9   1      218.32      229.57     17.12 o
   3  -9   1       80.85       87.58     12.10 o
   4  -9   1      173.60      167.01     15.39 o
   5  -9   1      189.87      164.54     15.80 o
   6  -9   1        6.60       11.61     10.29 o
   7  -9   1      150.79      150.22     17.53 o
   8  -9   1      206.92      161.25     18.60 o
  -9  -8   1       50.27       42.55      7.41 o
  -8  -8   1       45.66       56.36      7.78 o
  -7  -8   1      232.57      251.87     16.05 o
  -6  -8   1      371.60      402.91     18.93 o
  -3  -8   1      470.92      445.80     17.29 o
  -2  -8   1     1225.44     1246.27     30.04 o
  -1  -8   1     1779.75     1840.47     38.11 o
   0  -8   1      232.94      240.98      7.27 o
   1  -8   1       89.44       94.31     10.05 o
   2  -8   1      690.79      656.68     24.69 o
   3  -8   1      296.63      287.02     18.52 o
   4  -8   1      125.98      101.24     12.51 o
   5  -8   1      763.98      769.36     29.47 o
   6  -8   1      454.70      514.28     25.02 o
   7  -8   1      262.93      282.41     20.74 o
   8  -8   1      197.29      201.99     19.10 o
  -9  -7   1        2.05        0.00      4.39 o
  -8  -7   1       55.98       41.90      6.43 o
  -7  -7   1      282.33      287.69     12.00 o
  -6  -7   1      495.01      508.98     23.38 o
  -3  -7   1     1398.92     1375.58     31.85 o
  -2  -7   1     2145.76     2137.04     42.31 o
  -1  -7   1      606.24      593.54     17.53 o
   0  -7   1        0.09       -2.06      3.50 o
   1  -7   1      207.03      203.12      6.38 o
   2  -7   1      739.20      763.65     12.09 o
   3  -7   1     1092.40     1083.96     20.05 o
   4  -7   1      124.52      112.27     12.18 o
   5  -7   1      123.17      126.35     13.33 o
   6  -7   1      775.33      694.38     27.57 o
   7  -7   1      847.51      824.92     31.44 o
   8  -7   1      206.73      179.36     18.03 o
   9  -7   1        4.94       -6.17     11.36 o
 -10  -6   1       69.44       58.51      8.06 o
  -9  -6   1        4.14       -0.01      4.11 o
  -8  -6   1      203.37      166.76     14.65 o
  -7  -6   1      853.63      856.00     20.03 o
  -6  -6   1     2011.50     1957.16     42.47 o
  -5  -6   1      109.69       88.09      6.51 o
  -3  -6   1      996.56      932.67     23.71 o
  -2  -6   1     2956.53     2994.06     53.42 o
  -1  -6   1     1365.91     1471.39     30.04 o
   0  -6   1      791.22      768.89     13.54 o
   1  -6   1     8737.27     9296.85    100.43 o
   2  -6   1     3988.70     4230.09     41.34 o
   3  -6   1     1506.17     1599.48     19.24 o
   4  -6   1       28.43       30.05      4.98 o
   5  -6   1        1.76        1.57      4.65 o
   6  -6   1        2.12       -3.46      7.33 o
   7  -6   1       74.79       91.53     12.84 o
   8  -6   1        8.08        4.86      9.71 o
   9  -6   1      386.99      368.26     24.86 o
  10  -6   1      222.36      250.23     21.81 o
 -10  -5   1        1.62        4.22      4.80 o
  -9  -5   1      136.08      140.51      9.62 o
  -8  -5   1      508.92      518.96     26.55 o
  -7  -5   1     1466.24     1486.30     27.28 o
  -6  -5   1      546.33      512.92     14.18 o
  -5  -5   1     1238.92     1249.05     54.16 o
  -4  -5   1     1398.96     1346.77     32.76 o
  -3  -5   1     5319.40     5462.81     88.57 o
  -2  -5   1      982.18     1037.20     23.46 o
  -1  -5   1       31.25       40.09      4.61 o
   0  -5   1     2294.96     2256.67     28.40 o
   1  -5   1     1987.53     2004.47     36.83 o
   2  -5   1     3682.66     3610.47     40.26 o
   3  -5   1      283.49      266.89      6.94 o
   4  -5   1      853.29      846.70     12.59 o
   5  -5   1      993.97      954.97     15.06 o
   6  -5   1      238.74      249.71     10.74 o
   7  -5   1       22.19       31.16      7.94 o
   8  -5   1      172.74      176.15     16.22 o
   9  -5   1      471.52      511.64     26.50 o
  10  -5   1      139.77      138.45     17.70 o
 -11  -4   1       24.69       26.05      6.77 o
 -10  -4   1      117.67      105.47     19.59 o
  -9  -4   1      262.39      301.79     12.62 o
  -8  -4   1     1275.28     1264.58     33.71 o
  -7  -4   1      996.92      959.54     20.44 o
  -6  -4   1      194.08      183.33      8.77 o
  -5  -4   1     2452.04     2510.51     63.17 o
  -4  -4   1    24150.89    25403.27    266.17 o
  -3  -4   1    12522.57    13174.78    203.23 o
  -2  -4   1      880.76      848.30     19.43 o
  -1  -4   1      409.03      456.09     12.35 o
   0  -4   1     2799.80     2819.37     43.75 o
   1  -4   1     2402.68     2504.58     29.63 o
   2  -4   1     3086.07     3279.25     31.81 o
   3  -4   1     2362.09     2402.39     24.89 o
   4  -4   1     2846.62     3000.10     30.73 o
   5  -4   1     3002.13     3128.84     42.20 o
   6  -4   1     1222.23     1253.46     17.47 o
   7  -4   1       24.15       29.68      7.53 o
   8  -4   1      273.48      287.33     12.87 o
   9  -4   1      326.52      348.55     14.86 o
 -11  -3   1        2.82       -4.01      4.94 o
 -10  -3   1      116.94      106.61     19.75 o
  -9  -3   1      644.63      656.92     17.97 o
  -8  -3   1      687.67      711.96     17.80 o
  -7  -3   1       18.38       14.20      6.71 o
  -6  -3   1      123.62      119.86     10.12 o
  -5  -3   1      947.30      863.61     16.56 o
  -4  -3   1     2849.22     2732.48     35.49 o
  -3  -3   1      380.81      340.90      8.54 o
  -2  -3   1      223.77      227.56      7.28 o
  -1  -3   1      290.43      294.84      8.97 o
   0  -3   1      238.52      191.21      6.58 o
   1  -3   1     1595.78     1604.10     19.49 o
   2  -3   1      396.68      336.03      6.14 o
   3  -3   1        3.48       15.89      2.14 o
   4  -3   1     3342.95     3374.38     33.43 o
   5  -3   1      366.17      329.60      7.67 o
   6  -3   1        5.52        3.20      3.11 o
   7  -3   1        0.39        1.46      3.51 o
   8  -3   1      686.67      702.19     18.04 o
   9  -3   1      504.05      500.11     16.28 o
  10  -3   1      195.12      195.16     15.39 o
 -11  -2   1       67.46       63.31      8.10 o
 -10  -2   1      451.34      459.53     15.53 o
  -9  -2   1     1601.54     1607.22     29.44 o
  -8  -2   1        1.74        3.74      4.18 o
  -7  -2   1       47.55       44.56      5.89 o
  -6  -2   1      261.93      219.90      8.81 o
  -5  -2   1     3157.77     3151.56     40.54 o
  -4  -2   1     4767.42     4705.06     55.02 o
  -3  -2   1      238.43      250.48      6.97 o
  -2  -2   1    81420.23    82304.96   1218.12 o
  -1  -2   1    54927.77    50333.82    749.94 o
   0  -2   1      590.06      552.14     10.62 o
   1  -2   1     1071.01     1088.41     13.50 o
   2  -2   1       99.11       79.36      4.99 o
   3  -2   1      886.84      858.76     10.79 o
   4  -2   1     5741.10     5948.65     54.64 o
   5  -2   1     1458.73     1514.93     18.27 o
   6  -2   1       20.66       21.00      3.52 o
   7  -2   1      466.26      477.80     10.62 o
   8  -2   1      458.44      458.29     17.73 o
   9  -2   1      235.33      236.53     10.54 o
  10  -2   1      153.88      123.22     12.84 o
  11  -2   1       23.68       14.65      7.82 o
 -11  -1   1        5.69       15.97      5.75 o
 -10  -1   1      345.07      337.67     13.33 o
  -9  -1   1      565.46      612.68     16.67 o
  -8  -1   1      105.15      112.46      7.59 o
  -7  -1   1      244.87      250.65      9.89 o
  -6  -1   1      855.70      780.04     16.22 o
  -5  -1   1     2354.88     2276.73     40.33 o
  -4  -1   1     6463.08     6454.52     72.17 o
  -3  -1   1     1319.89     1328.66     18.52 o
  -2  -1   1       23.62       35.29      3.50 o
  -1  -1   1     7747.14     8138.17    119.02 o
   0  -1   1     6146.16     6489.18    104.99 o
   1  -1   1     1187.48     1329.40     23.29 o
   2  -1   1     1051.61     1068.30     13.04 o
   3  -1   1     3563.20     3534.65     33.14 o
   4  -1   1     1850.49     1798.76     19.49 o
   5  -1   1     1197.83     1226.61     15.60 o
   6  -1   1       31.30       26.65      3.51 o
   7  -1   1     2624.09     2662.88     30.23 o
   8  -1   1      485.37      461.29     16.96 o
   9  -1   1      653.48      665.48     16.79 o
  10  -1   1      168.08      166.42      9.83 o
  11  -1   1      421.27      421.02     22.31 o
 -11   0   1        0.61        6.98      5.22 o
 -10   0   1      118.10      135.15     23.75 o
  -9   0   1        0.69       -2.49      4.21 o
  -8   0   1       11.10       11.38      4.68 o
  -7   0   1     3083.53     3072.49     41.67 o
  -6   0   1     3295.60     3230.45     41.75 o
  -5   0   1     3401.00     3472.40     42.84 o
  -4   0   1      636.06      576.82     11.17 o
  -3   0   1      207.79      194.31      8.11 o
  -2   0   1     2313.39     2235.06     26.10 o
  -1   0   1     4219.02     4585.92     48.99 o
   1   0   1    14263.37    14063.65    221.33 o
   2   0   1     5258.26     5365.86     47.33 o
   3   0   1     2160.86     2164.41     21.43 o
   4   0   1      664.92      652.14      9.51 o
   5   0   1      248.17      251.63      6.51 o
   6   0   1     2439.77     2561.40     28.01 o
   7   0   1     2718.08     2805.95     31.33 o
   8   0   1      386.62      386.38     12.23 o
   9   0   1        4.46       -1.05      5.76 o
  10   0   1      146.21      145.16     14.12 o
  11   0   1      324.70      348.12     14.69 o
 -11   1   1      405.14      426.25     15.38 o
 -10   1   1      791.16      787.38     19.83 o
  -9   1   1      512.40      475.11     25.35 o
  -8   1   1       87.10       85.95      6.86 o
  -7   1   1     1182.75     1197.19     21.37 o
  -6   1   1     3527.29     3662.14     46.02 o
  -5   1   1     2421.21     2538.00     33.21 o
  -4   1   1      520.32      484.46      8.60 o
  -3   1   1     1474.83     1406.57     15.67 o
  -2   1   1    12971.38    12481.95    190.02 o
  -1   1   1     1749.37     1917.94     22.29 o
   0   1   1      461.97      515.21     15.02 o
   1   1   1     4107.70     4581.22     48.98 o
   2   1   1     3655.37     3856.18     42.60 o
   3   1   1       30.51       36.96      4.40 o
   4   1   1      992.29      966.34     13.52 o
   5   1   1     3098.20     3120.57     53.42 o
   6   1   1     4793.91     4968.32     59.49 o
   7   1   1     1166.44     1181.66     26.71 o
   8   1   1      574.64      572.85     14.93 o
   9   1   1      280.47      286.03     11.71 o
  10   1   1      293.72      292.47     12.30 o
  11   1   1      320.67      334.96     14.05 o
 -11   2   1      613.14      697.83     29.55 o
 -10   2   1     1358.59     1371.55     31.69 o
  -9   2   1      683.31      678.81     17.10 o
  -8   2   1      140.88      127.71      9.51 o
  -7   2   1     2226.53     2250.71     27.25 o
  -6   2   1     2990.83     3005.83     32.56 o
  -5   2   1      330.84      357.07      8.14 o
  -4   2   1     8260.10     8890.08     79.50 o
  -3   2   1     1609.78     1504.77     16.60 o
  -2   2   1     5269.66     5343.18     47.85 o
  -1   2   1     2486.15     2526.72     29.38 o
   0   2   1     3408.42     3442.24     54.82 o
   1   2   1     6826.41     7092.13     61.99 o
   2   2   1     4855.75     4831.49     73.83 o
   3   2   1     3282.21     3282.86     38.49 o
   4   2   1      513.85      561.86     31.07 o
   5   2   1     2254.68     2205.27     30.01 o
   6   2   1      828.94      801.27     15.92 o
   7   2   1      111.26      100.35      8.35 o
   8   2   1        2.72        5.49      4.05 o
   9   2   1      321.52      317.45     20.25 o
  10   2   1      389.86      431.08     23.34 o
  11   2   1        0.57        6.72      5.16 o
 -10   3   1        7.28       10.95      7.65 o
  -9   3   1       57.08       58.86      6.69 o
  -8   3   1      837.46      832.75     15.62 o
  -7   3   1     2371.84     2421.47     28.87 o
  -6   3   1     1521.59     1501.93     19.69 o
  -5   3   1      146.12      166.70      6.03 o
  -4   3   1      493.45      416.96      7.98 o
  -3   3   1    13076.47    13597.84    118.15 o
  -2   3   1     2985.93     3055.45     34.67 o
  -1   3   1     1815.80     1992.53     23.14 o
   0   3   1     6783.90     6723.04     72.49 o
   1   3   1     1334.13     1461.34     18.76 o
   2   3   1        9.56        6.44      2.07 o
   3   3   1     3346.15     3436.47     40.78 o
   4   3   1     3249.48     3409.57     41.80 o
   5   3   1     1817.12     1660.13     36.55 o
   6   3   1      943.70      943.74     18.14 o
   7   3   1      154.34      164.22      8.97 o
   8   3   1      775.93      713.29     17.38 o
   9   3   1      354.97      372.86     13.28 o
  10   3   1      382.01      377.92     24.78 o
  11   3   1      351.28      370.62     14.61 o
  -9   4   1     1095.81     1140.63     24.51 o
  -8   4   1     3886.14     4011.50     43.90 o
  -7   4   1     1536.11     1590.86     21.73 o
  -6   4   1        4.74        6.64      3.28 o
  -5   4   1     1541.64     1526.93     19.02 o
  -4   4   1     2704.66     2768.08     30.20 o
  -3   4   1     8255.54     8756.93     78.04 o
  -2   4   1      176.78      142.71      4.16 o
  -1   4   1      132.00      138.90      3.70 o
   0   4   1     1561.83     1463.90     19.56 o
   1   4   1       76.47       86.92      3.58 o
   2   4   1      399.15      384.30     10.45 o
   3   4   1      244.83      231.06      7.70 o
   4   4   1       49.22       42.86      9.26 o
   5   4   1     2166.16     2141.65     44.37 o
   6   4   1      317.94      295.04      9.94 o
   7   4   1       13.97       14.58      4.25 o
   8   4   1      273.99      246.66     10.47 o
   9   4   1      575.33      586.77     16.82 o
  10   4   1      247.73      242.96     13.62 o
  11   4   1       53.15       40.18      6.96 o
 -10   5   1       26.31        7.74     12.51 o
  -9   5   1      500.16      501.77     27.08 o
  -8   5   1      736.20      816.48     19.62 o
  -7   5   1     1264.32     1278.33     24.21 o
  -6   5   1        5.85       10.68      3.44 o
  -5   5   1     1339.47     1364.18     22.94 o
  -4   5   1     2469.46     2546.93     27.18 o
  -3   5   1     2546.88     2678.08     27.44 o
  -2   5   1     1713.62     1953.74     24.12 o
  -1   5   1      978.80      988.39     12.02 o
   0   5   1     2912.21     2793.56     34.32 o
   1   5   1     1386.47     1357.39     15.55 o
   2   5   1        3.35       -0.54      2.07 o
   3   5   1     1559.74     1586.78     23.19 o
   4   5   1      421.23      388.24     10.35 o
   5   5   1     1477.94     1509.98     24.51 o
   6   5   1      148.35      159.94     14.77 o
   7   5   1       24.01       28.66      5.06 o
   8   5   1      555.17      537.39     15.53 o
   9   5   1      191.93      215.46     10.84 o
  10   5   1       26.54       38.27      9.63 o
  11   5   1        0.33       -0.73      4.74 o
 -10   6   1      257.45      260.84     22.22 o
  -9   6   1      520.01      474.77     27.49 o
  -8   6   1      978.10      963.04     34.82 o
  -7   6   1       61.16       46.43      6.44 o
  -6   6   1      921.88      899.74     19.20 o
  -5   6   1      829.41      890.65     18.23 o
  -4   6   1      884.18      884.82     17.18 o
  -3   6   1      369.35      357.70      7.47 o
  -2   6   1      259.20      265.87      8.29 o
  -1   6   1     2257.39     2407.98     24.99 o
   0   6   1     5479.44     5620.05     64.53 o
   1   6   1     2549.10     2517.62     35.19 o
   2   6   1      482.75      502.82     11.58 o
   3   6   1     1112.36     1066.93     18.30 o
   4   6   1     1125.48     1153.26     20.22 o
   5   6   1      568.57      526.92     21.94 o
   6   6   1      545.79      521.19     20.50 o
   7   6   1      514.64      495.68     15.72 o
   8   6   1      552.91      556.62     16.13 o
   9   6   1       76.58       93.88      8.36 o
  10   6   1        0.06        2.07      6.09 o
  -9   7   1      725.71      702.28     32.84 o
  -8   7   1      504.88      518.97     27.90 o
  -7   7   1      504.23      431.06     24.36 o
  -6   7   1     2304.29     2440.44     57.21 o
  -5   7   1     2744.15     2750.12     45.81 o
  -4   7   1      687.49      640.56     14.91 o
  -3   7   1       60.06       46.32      4.99 o
  -2   7   1      233.06      226.39      8.74 o
  -1   7   1     1355.96     1447.80     17.84 o
   0   7   1     6022.41     6493.40     74.76 o
   1   7   1      786.66      783.64     15.03 o
   2   7   1     1267.41     1270.02     29.96 o
   3   7   1     1376.91     1348.72     22.17 o
   4   7   1      785.37      782.93     16.53 o
   5   7   1       52.12       46.38      5.21 o
   6   7   1      139.90      120.42     11.11 o
   7   7   1      781.23      769.12     25.89 o
   8   7   1      740.23      734.58     37.45 o
   9   7   1      157.44      153.76     15.06 o
  10   7   1        0.46        6.63      4.80 o
  -9   8   1      269.11      281.01     23.21 o
  -8   8   1       17.69        2.06     11.44 o
  -7   8   1      153.60      162.48     17.37 o
  -6   8   1     2039.54     2044.60     52.68 o
  -5   8   1     2424.04     2428.09     57.37 o
  -4   8   1      228.95      233.11      9.81 o
  -3   8   1      368.01      342.42     11.12 o
  -2   8   1      621.50      620.37     14.33 o
  -1   8   1     1575.81     1544.68     24.82 o
   0   8   1      484.62      467.94      9.22 o
   1   8   1       16.24       18.08      4.03 o
   2   8   1     1050.31     1019.13     18.57 o
   3   8   1     1119.07     1173.77     20.49 o
   4   8   1      428.23      412.05     14.94 o
   5   8   1       93.60       77.24      6.49 o
   6   8   1      731.18      707.13     25.76 o
   7   8   1      404.02      421.80     14.22 o
   8   8   1       77.54       87.65      7.96 o
   9   8   1       11.21       14.55      5.26 o
  -8   9   1       16.31        8.64     12.10 o
  -7   9   1      456.82      473.37     27.00 o
  -6   9   1      988.03      959.01     35.72 o
  -5   9   1      165.30      191.46     17.45 o
  -4   9   1      461.90      472.71     23.79 o
  -3   9   1     1089.10     1082.58     21.14 o
  -2   9   1     1578.48     1648.29     27.62 o
  -1   9   1      370.12      374.87     15.39 o
   0   9   1       99.90       97.65      8.03 o
   1   9   1      954.06      927.27     26.30 o
   2   9   1     1387.24     1480.86     24.79 o
   3   9   1      732.50      703.76     22.96 o
   4   9   1       86.73       77.95      9.22 o
   5   9   1      139.61      133.13      8.15 o
   6   9   1      437.65      413.38     13.85 o
   7   9   1      190.69      208.45     10.40 o
   8   9   1        7.82       11.61      4.87 o
   9   9   1       10.24        9.80      7.00 o
  -7  10   1      238.39      248.83     21.57 o
  -6  10   1      547.01      530.16     28.15 o
  -5  10   1      228.62      188.90     17.86 o
  -4  10   1      386.68      370.32     22.47 o
  -3  10   1      768.33      702.61     28.48 o
  -2  10   1      702.31      686.25     16.79 o
  -1  10   1       99.66       96.87     15.56 o
   0  10   1       33.51       31.28      5.27 o
   1  10   1      614.01      618.10     29.30 o
   2  10   1     1027.62     1080.71     64.98 o
   3  10   1      697.25      685.98     23.46 o
   4  10   1        8.73       10.54      6.01 o
   5  10   1      370.10      332.12     17.53 o
   6  10   1      421.50      444.40     20.74 o
   7  10   1       34.72       38.98      7.04 o
   8  10   1        6.58       14.40      5.35 o
  -6  11   1       82.11       70.05     15.72 o
  -5  11   1       22.44       13.75     11.11 o
  -4  11   1      298.46      304.72     21.65 o
  -3  11   1      443.09      436.74     23.71 o
  -2  11   1       21.22       25.10      9.96 o
  -1  11   1        0.36       -7.33      7.33 o
   0  11   1      119.85      128.44     12.47 o
   1  11   1      395.35      422.95     20.58 o
   2  11   1      197.71      201.00     13.33 o
   3  11   1        2.89        4.86      5.35 o
   4  11   1       93.49       79.51     10.37 o
   5  11   1       94.46      121.74     11.94 o
   7  11   1      143.40      143.14     14.08 o
  -5  12   1       89.48       64.04     15.56 o
  -4  12   1      262.53      257.39     21.81 o
  -3  12   1      400.95      398.80     23.87 o
  -2  12   1       75.39       76.47     13.01 o
  -1  12   1       10.40        6.26      9.22 o
   0  12   1      335.48      346.61     21.65 o
   1  12   1      528.56      551.90     21.57 o
   2  12   1       56.01       50.87      8.48 o
   3  12   1       54.17       38.77      8.40 o
   4  12   1      346.99      321.75     18.19 o
   5  12   1      331.99      334.84     18.85 o
  -2  13   1       18.52       10.62     11.03 o
  -1  13   1       56.86       36.30     11.94 o
   0  13   1      180.16      187.75     17.53 o
  -1 -12   2      173.52      219.61     18.52 o
   0 -12   2        0.37       -0.58      8.89 o
   1 -12   2      107.60      112.60     14.82 o
  -2 -11   2      232.43      298.79     19.75 o
  -1 -11   2      242.02      291.05     19.84 o
   0 -11   2       57.66       71.94     11.77 o
   1 -11   2       22.49       23.46      9.47 o
   2 -11   2      127.34      118.61     14.24 o
   3 -11   2      503.78      481.19     25.68 o
   4 -11   2       85.11       71.78     13.83 o
  -5 -10   2       67.94       68.57      9.96 o
  -4 -10   2        9.94       29.55      7.57 o
  -2 -10   2      438.87      427.44     19.26 o
   0 -10   2       10.15       13.33      8.31 o
   1 -10   2      124.48      115.56     13.33 o
   2 -10   2       24.67       25.60      9.22 o
   3 -10   2      150.89      140.01     14.98 o
   4 -10   2        4.84        8.40      8.81 o
   5 -10   2       67.25       74.24     13.25 o
   6 -10   2      273.55      262.08     21.15 o
  -5  -9   2        6.44        9.55      6.42 o
  -4  -9   2      335.08      346.04     17.04 o
  -2  -9   2      246.23      236.56     13.01 o
  -1  -9   2      145.77      154.66     11.94 o
   0  -9   2       55.36       60.09      8.23 o
   1  -9   2      637.19      646.96     26.01 o
   2  -9   2      406.07      390.98     20.50 o
   3  -9   2      103.52       83.38     12.02 o
   4  -9   2       25.67       24.03      9.14 o
   5  -9   2      645.94      660.87     28.89 o
   6  -9   2      404.96      414.35     24.03 o
   7  -9   2      156.19      160.59     17.37 o
  -8  -8   2      792.35      809.61     30.21 o
  -6  -8   2      145.31      138.94     12.51 o
  -5  -8   2        1.09       -0.16      5.51 o
  -4  -8   2      476.21      482.84     18.93 o
  -2  -8   2      428.68      432.63     16.30 o
  -1  -8   2      540.63      510.28     12.64 o
   0  -8   2     1473.95     1528.35     35.56 o
   1  -8   2      632.70      688.69     22.68 o
   2  -8   2     1255.32     1310.52     24.06 o
   3  -8   2      331.44      322.17     18.77 o
   4  -8   2       31.33       21.65      8.64 o
   5  -8   2      249.87      276.32     19.10 o
   6  -8   2      384.79      399.13     23.05 o
   7  -8   2        7.66       -0.58      9.14 o
   8  -8   2       23.23        5.02     10.37 o
  -7  -7   2      149.23      155.49     13.33 o
  -6  -7   2       68.39       48.07      8.40 o
  -5  -7   2      170.61      164.21     12.18 o
  -4  -7   2      684.60      768.04     23.38 o
  -2  -7   2       93.38       68.98      7.16 o
  -1  -7   2       66.13       64.18      4.87 o
   0  -7   2      580.74      545.11     12.01 o
   1  -7   2      655.52      654.87     21.44 o
   2  -7   2       22.49       19.15      7.37 o
   3  -7   2        2.56        6.08      4.23 o
   4  -7   2      251.08      233.43     16.54 o
   5  -7   2      788.31      796.28     28.97 o
   6  -7   2      322.90      331.22     20.50 o
   7  -7   2        8.30        7.82      9.14 o
   8  -7   2       87.88       71.36     13.50 o
   9  -7   2      181.18      194.67     19.01 o
  -9  -6   2      302.95      297.24     34.98 o
  -8  -6   2      312.30      301.34     13.05 o
  -7  -6   2        7.94        1.48      4.28 o
  -6  -6   2     2315.15     2263.63     49.22 o
  -5  -6   2     4219.24     4307.00     77.37 o
  -4  -6   2     1750.24     1745.73     38.03 o
  -2  -6   2       14.12       11.19      4.20 o
  -1  -6   2      332.39      327.60     12.02 o
   0  -6   2     3341.01     3474.17     42.44 o
   1  -6   2     1009.51     1053.93     16.64 o
   2  -6   2      281.42      277.80      8.27 o
   3  -6   2      212.33      225.98      9.26 o
   4  -6   2     3141.80     3368.60     45.82 o
   5  -6   2     1373.77     1392.90     25.18 o
   6  -6   2      106.12      104.04     12.59 o
   7  -6   2      120.97      106.18     12.92 o
   8  -6   2      312.14      327.68     21.40 o
   9  -6   2      511.42      518.64     26.75 o
 -10  -5   2      107.37      128.20      9.89 o
  -9  -5   2      305.35      313.82     13.18 o
  -8  -5   2      472.15      445.28     18.81 o
  -7  -5   2      201.08      179.67      9.69 o
  -6  -5   2        7.90        8.52      4.13 o
  -5  -5   2     1018.71     1004.50     19.87 o
  -4  -5   2      799.25      768.54     21.98 o
  -1  -5   2     1651.46     1690.26     31.94 o
   0  -5   2     3755.76     3733.40     44.07 o
   1  -5   2      340.63      346.42     13.25 o
   2  -5   2       14.91       12.55      2.25 o
   3  -5   2     2260.30     2246.05     24.26 o
   4  -5   2     1456.51     1452.54     24.25 o
   5  -5   2     1052.67      992.31     19.92 o
   6  -5   2        1.27       -4.58      4.91 o
   7  -5   2      799.37      815.30     37.33 o
   8  -5   2     1358.89     1396.49     40.83 o
   9  -5   2      319.05      334.35     23.13 o
  10  -5   2       16.79       12.43     11.94 o
 -10  -4   2      296.52      323.68     13.97 o
  -9  -4   2      162.82      172.12     10.15 o
  -8  -4   2      464.02      430.10     14.28 o
  -7  -4   2       55.26       62.21      6.54 o
  -6  -4   2     2048.82     2045.07     32.04 o
  -5  -4   2     1413.28     1338.09     39.96 o
  -4  -4   2     3784.02     3964.61     49.73 o
  -3  -4   2     7071.65     7501.00    116.72 o
  -1  -4   2     3602.38     3690.74     59.26 o
   0  -4   2      948.18      901.42     13.86 o
   1  -4   2        0.11        1.66      2.14 o
   2  -4   2     3204.24     3453.38     54.61 o
   3  -4   2     8720.02     9405.32     83.94 o
   4  -4   2      750.53      714.20     10.75 o
   5  -4   2       28.58       24.62      4.94 o
   6  -4   2        1.29       -0.82      4.61 o
   7  -4   2      989.79     1051.66     27.29 o
   8  -4   2     1492.95     1512.73     28.48 o
   9  -4   2      122.20      125.71      9.71 o
 -11  -3   2      171.30      193.13     11.99 o
 -10  -3   2      544.19      511.73     16.78 o
  -9  -3   2      353.20      328.19     26.87 o
  -8  -3   2       85.41       84.06      7.94 o
  -7  -3   2      639.33      616.14     15.97 o
  -6  -3   2     2742.15     2797.64     39.53 o
  -5  -3   2     1708.61     1660.04     26.13 o
  -4  -3   2     1196.34     1189.20     19.73 o
  -3  -3   2        3.44        3.13      3.46 o
  -2  -3   2    11692.11    12691.45    187.01 o
   0  -3   2      336.82      318.45      6.64 o
   1  -3   2      722.55      785.13     11.27 o
   2  -3   2     6291.67     6631.19     84.00 o
   3  -3   2     3231.78     3341.81     38.72 o
   4  -3   2      657.99      646.19      9.87 o
   5  -3   2      354.44      313.39      7.49 o
   6  -3   2      933.25      905.56     13.98 o
   7  -3   2     1995.89     2063.85     32.88 o
   8  -3   2      137.25      145.82     11.81 o
   9  -3   2       12.73        5.95      5.91 o
  10  -3   2       28.50       51.69     10.12 o
 -11  -2   2      131.87      134.70     11.65 o
 -10  -2   2      114.57      126.01      9.39 o
  -9  -2   2       39.61       36.24      9.71 o
  -8  -2   2     1039.56     1015.32     21.63 o
  -7  -2   2     1141.06     1126.85     21.81 o
  -6  -2   2     1053.08      968.79     40.21 o
  -5  -2   2      407.15      377.55     11.85 o
  -4  -2   2      120.55      123.49      6.08 o
  -3  -2   2     5816.81     6003.22     67.56 o
  -2  -2   2     1125.37     1057.94     21.24 o
  -1  -2   2     1249.41     1476.82     25.68 o
   0  -2   2       10.01        5.63      1.73 o
   1  -2   2     3162.63     3327.43     68.48 o
   2  -2   2     3019.01     3104.77     52.76 o
   3  -2   2       12.94        1.95      1.57 o
   4  -2   2      111.31      159.86      6.62 o
   5  -2   2      716.75      760.86     11.54 o
   6  -2   2     2484.00     2520.93     27.94 o
   7  -2   2       72.36       69.66      4.95 o
   8  -2   2      413.41      403.19     13.93 o
   9  -2   2        2.17        7.33      7.65 o
  10  -2   2      402.52      439.79     22.06 o
  11  -2   2      342.04      366.86     21.24 o
 -11  -1   2      509.85      534.48     31.53 o
 -10  -1   2      314.25      320.38     13.47 o
  -9  -1   2       13.49       10.60      4.97 o
  -8  -1   2      570.02      544.16     22.88 o
  -7  -1   2     1250.91     1249.01     22.75 o
  -6  -1   2      852.99      853.18     21.81 o
  -5  -1   2      293.09      266.95      8.72 o
  -4  -1   2     1306.35     1253.59     19.34 o
  -3  -1   2     1546.09     1503.08     20.93 o
  -2  -1   2     2435.10     2605.22     42.97 o
  -1  -1   2     8075.62     8124.18    119.35 o
   0  -1   2     4272.35     4321.49     46.85 o
   1  -1   2       14.41       28.40      3.62 o
   2  -1   2     5643.30     5555.77     60.41 o
   3  -1   2       69.51       60.94      4.53 o
   4  -1   2     1278.50     1479.01     16.74 o
   5  -1   2     3699.73     3732.78     36.79 o
   6  -1   2     1996.31     2027.83     23.56 o
   7  -1   2     1065.32     1101.83     16.39 o
   8  -1   2      120.37      110.21      6.10 o
   9  -1   2      128.08      143.06     13.09 o
  10  -1   2      243.95      257.96     17.12 o
  11  -1   2      345.19      336.24     20.41 o
 -11   0   2      955.04     1012.64     24.47 o
 -10   0   2      313.42      328.81     13.40 o
  -9   0   2      275.07      273.14     11.52 o
  -8   0   2      719.48      692.53     16.96 o
  -7   0   2      497.29      476.14     13.27 o
  -6   0   2       17.64       13.66      3.84 o
  -5   0   2       33.04       31.96      6.34 o
  -4   0   2     1040.45      943.01     15.51 o
  -3   0   2      307.31      275.19      7.04 o
  -2   0   2     1026.00     1028.73     14.46 o
  -1   0   2      571.75      528.77     11.36 o
   0   0   2     2711.44     2562.74     28.51 o
   1   0   2     5599.29     5904.58    174.46 o
   2   0   2     5388.43     5281.25     56.92 o
   3   0   2       41.46       45.66      2.78 o
   4   0   2      193.28      187.90      5.06 o
   5   0   2     2129.26     2114.90     23.00 o
   6   0   2     1743.80     1703.18     20.48 o
   7   0   2     1881.76     1905.69     23.33 o
   8   0   2      351.65      350.02     11.57 o
   9   0   2        7.66        8.72      5.89 o
  10   0   2      117.31      124.34     11.11 o
  11   0   2      179.13      207.75     16.87 o
 -11   1   2      203.44      200.77     15.84 o
 -10   1   2       26.46       32.22     11.94 o
  -9   1   2      326.34      309.99     33.95 o
  -8   1   2      951.92      938.95     19.82 o
  -7   1   2     2239.63     2214.23     32.68 o
  -6   1   2     1979.22     2034.21     29.36 o
  -5   1   2     1891.95     1888.97     26.45 o
  -4   1   2     4130.97     4120.27     48.16 o
  -3   1   2      702.65      663.94     11.37 o
  -1   1   2      304.05      306.11      8.31 o
   0   1   2     1003.56     1030.76     12.72 o
   1   1   2    23059.98    22023.51    367.97 o
   2   1   2     1323.74     1274.73     16.30 o
   3   1   2     2789.63     2686.86     25.74 o
   4   1   2     2248.48     2170.00     26.42 o
   5   1   2     1369.38     1309.56     15.95 o
   6   1   2      430.88      351.74     11.52 o
   7   1   2       58.66       61.78      5.57 o
   8   1   2      169.85      162.73      8.68 o
   9   1   2     1603.54     1640.82     60.05 o
  10   1   2     1210.15     1289.85     31.15 o
  11   1   2       34.14       39.18      6.81 o
 -11   2   2        9.80        6.67     15.02 o
 -10   2   2      551.39      524.91     20.78 o
  -9   2   2     1309.96     1312.02     36.83 o
  -8   2   2      559.38      561.98     14.84 o
  -7   2   2      598.60      605.40     14.52 o
  -6   2   2      278.51      276.23      9.20 o
  -5   2   2     2827.06     2925.70     37.05 o
  -4   2   2     6216.75     6362.68     58.71 o
  -3   2   2     2948.42     2953.62     29.16 o
  -2   2   2       39.97       46.26      2.83 o
  -1   2   2      145.24      156.64      5.48 o
   0   2   2     7752.84     7990.18     94.33 o
   1   2   2     3726.07     3906.30     42.77 o
   2   2   2     2564.00     2617.70     30.70 o
   3   2   2      864.45      835.28     13.42 o
   4   2   2     4847.80     4884.97     56.01 o
   5   2   2     3928.73     4059.79     49.06 o
   6   2   2      161.78      154.98      7.35 o
   7   2   2      670.91      648.99     15.01 o
   8   2   2      503.77      477.75     13.66 o
   9   2   2     1287.70     1294.05     24.93 o
  10   2   2       26.34       36.37      7.90 o
  11   2   2        8.82       18.48      5.87 o
 -11   3   2        2.70        1.81      8.15 o
 -10   3   2      459.51      443.49     21.57 o
  -9   3   2     1602.89     1675.94     49.30 o
  -8   3   2     1494.02     1530.14     26.28 o
  -7   3   2       27.33       22.52      4.15 o
  -6   3   2      629.24      590.61     17.59 o
  -5   3   2     1962.98     1957.57     22.86 o
  -4   3   2     7777.17     8502.04     76.83 o
  -3   3   2     1101.25     1138.75     13.75 o
  -2   3   2     1450.97     1357.16     14.78 o
  -1   3   2    11111.16    11839.51    125.98 o
   0   3   2     2757.41     2722.26     25.55 o
   1   3   2      431.55      470.24      6.58 o
   2   3   2     1474.80     1448.79     19.29 o
   3   3   2     1242.18     1208.98     17.70 o
   4   3   2    10518.84    11102.54    119.75 o
   5   3   2      453.15      391.88     15.39 o
   6   3   2        0.13       -0.78      5.51 o
   7   3   2       56.41       47.65      5.37 o
   8   3   2      476.07      472.27     16.09 o
   9   3   2      381.31      387.50     14.12 o
  10   3   2      129.05      127.69      9.08 o
  11   3   2       36.79       38.87      6.84 o
 -10   4   2     1003.97     1013.25     32.27 o
  -9   4   2      815.04      823.27     27.33 o
  -8   4   2      242.82      221.31     11.35 o
  -7   4   2      300.96      306.88      9.30 o
  -6   4   2      406.83      380.53      9.45 o
  -5   4   2     2487.21     2599.54     28.50 o
  -4   4   2      129.31       87.21      5.31 o
  -3   4   2        1.48       -1.20      1.74 o
  -2   4   2     9175.37     9965.62    145.24 o
  -1   4   2     9182.89     9580.85    103.65 o
   0   4   2      152.30      126.08      6.84 o
   1   4   2      722.95      747.34      9.50 o
   2   4   2     1443.11     1461.27     15.76 o
   3   4   2     5765.05     5852.09     65.98 o
   4   4   2     5602.29     5717.63     65.97 o
   5   4   2       34.98       30.58      3.99 o
   6   4   2       21.93       14.89      3.92 o
   7   4   2      164.39      139.60      7.79 o
   8   4   2      321.13      322.60     11.72 o
   9   4   2       61.00       67.40      6.90 o
  10   4   2        5.49        2.47      4.45 o
  11   4   2        1.59        1.06      4.86 o
  -9   5   2       85.79       86.20      8.80 o
  -8   5   2      418.56      416.23     14.88 o
  -7   5   2     1512.00     1568.32     28.10 o
  -6   5   2     1271.44     1245.00     23.32 o
  -5   5   2      355.59      386.90      8.70 o
  -4   5   2      217.47      217.85      6.68 o
  -3   5   2      187.78      199.15      5.04 o
  -2   5   2    10682.72    11961.26    129.75 o
  -1   5   2     6333.60     6722.20     75.36 o
   0   5   2      120.06       97.51      8.56 o
   1   5   2      228.95      230.12      8.76 o
   2   5   2     2182.14     2187.61     22.65 o
   3   5   2     3452.74     3451.75     42.28 o
   4   5   2       40.84       32.81      3.75 o
   5   5   2       80.77       76.37      5.46 o
   6   5   2      948.06      944.19     27.99 o
   7   5   2     1614.76     1684.53     28.50 o
   8   5   2      549.15      532.85     15.30 o
   9   5   2       82.70       77.30      7.43 o
  10   5   2       10.78        9.59      4.94 o
  11   5   2      128.03      119.68      9.84 o
 -10   6   2      317.96      348.34     26.34 o
  -9   6   2      229.25      226.52     20.25 o
  -8   6   2      406.04      364.26     22.31 o
  -7   6   2     1474.14     1507.44     27.78 o
  -6   6   2      878.23      864.58     25.15 o
  -5   6   2      208.38      210.74     12.76 o
  -4   6   2        2.57        2.96      3.78 o
  -3   6   2     1238.51     1324.82     35.06 o
  -2   6   2     2512.14     2563.31     26.15 o
  -1   6   2     2042.83     2206.36     26.83 o
   0   6   2      577.00      572.90     11.89 o
   1   6   2      770.96      800.71     11.15 o
   2   6   2     3833.40     3920.12     38.11 o
   3   6   2      780.06      752.84     11.04 o
   4   6   2       76.73       65.30      5.00 o
   5   6   2       26.82       23.59      5.31 o
   6   6   2      277.23      256.82     12.26 o
   7   6   2      609.85      597.91     23.13 o
   8   6   2      457.80      459.12     14.53 o
   9   6   2       56.27       54.06      6.85 o
  10   6   2       41.23       50.35      7.04 o
 -10   7   2      109.91       78.77     16.79 o
  -9   7   2        2.67      -11.61     11.61 o
  -8   7   2      339.99      315.42     23.38 o
  -7   7   2      403.00      464.83     14.96 o
  -6   7   2      156.25      166.55      9.52 o
  -5   7   2       42.05       29.31      6.05 o
  -4   7   2      667.16      635.17     15.35 o
  -3   7   2     1186.61     1224.39     21.59 o
  -2   7   2      469.96      426.23     11.55 o
  -1   7   2        1.76        0.52      1.70 o
   0   7   2      512.62      576.14     41.98 o
   1   7   2     2559.67     2695.46     35.41 o
   2   7   2     2590.77     2670.72     28.40 o
   3   7   2     1418.68     1356.65     18.10 o
   4   7   2       17.16       22.75      6.34 o
   5   7   2      254.40      230.28      9.25 o
   6   7   2      571.03      546.26     14.74 o
   7   7   2      846.53      831.59     28.40 o
   8   7   2      114.01      117.35      8.40 o
   9   7   2      226.12      210.62     11.12 o
  10   7   2      205.98      226.60     17.45 o
  -9   8   2       14.39        6.01     12.76 o
  -8   8   2      338.05      349.49     24.61 o
  -7   8   2     1302.07     1258.70     41.48 o
  -6   8   2      325.69      326.30     12.41 o
  -5   8   2       82.07       70.76      8.19 o
  -4   8   2      217.49      211.14     10.54 o
  -3   8   2     2431.72     2443.48     47.16 o
  -2   8   2      751.20      802.95     16.95 o
  -1   8   2       66.77       55.62      5.19 o
   0   8   2     2476.37     2573.58     35.59 o
   1   8   2     4027.22     4217.50     52.37 o
   2   8   2     2377.68     2496.78     34.45 o
   3   8   2        0.38        2.64      2.52 o
   4   8   2      360.51      332.69     10.85 o
   5   8   2      631.05      579.10     17.70 o
   6   8   2      844.21      830.48     19.00 o
   7   8   2      119.37      127.83     12.26 o
   8   8   2        0.02        2.55      5.76 o
   9   8   2       12.99       17.51      5.12 o
  -8   9   2      287.92      266.69     22.06 o
  -7   9   2      233.34      217.30     19.67 o
  -6   9   2        0.13        1.40     10.21 o
  -5   9   2       69.04       69.31     13.25 o
  -4   9   2      828.40      813.49     18.70 o
  -3   9   2      650.33      702.85     26.79 o
  -2   9   2      362.58      370.37     12.05 o
  -1   9   2       70.49       61.47      5.85 o
   0   9   2     1253.89     1301.35     22.96 o
   1   9   2      860.96      857.40     17.75 o
   2   9   2      309.45      292.46     10.65 o
   3   9   2        9.84        4.20      4.86 o
   4   9   2        7.82       14.86      4.17 o
   5   9   2     1480.50     1466.00     26.63 o
   6   9   2      512.34      514.67     27.08 o
   7   9   2       17.05       13.66      7.90 o
   8   9   2       51.60       52.87      6.78 o
   9   9   2       95.36       87.13      8.47 o
  -7  10   2       34.36       21.89     12.68 o
  -6  10   2        2.68      -10.21     10.21 o
  -5  10   2      591.45      545.06     27.57 o
  -4  10   2     1320.48     1282.32     40.33 o
  -3  10   2      206.35      235.16     10.58 o
  -2  10   2        3.05        4.28      3.71 o
  -1  10   2     1335.86     1266.66     23.83 o
   0  10   2     1080.73     1059.78     21.16 o
   1  10   2      299.81      301.11     11.45 o
   2  10   2       54.67       47.68      5.78 o
   3  10   2      119.87      116.06     10.37 o
   4  10   2      864.69      876.36     27.66 o
   5  10   2      252.50      249.19     10.77 o
   6  10   2        6.04        7.57      4.45 o
   7  10   2        1.64        7.24      6.50 o
   8  10   2       14.34       22.52      8.44 o
  -6  11   2      101.17       63.87     15.15 o
  -5  11   2      442.43      462.01     26.75 o
  -4  11   2      254.82      232.45     19.67 o
  -3  11   2      253.33      248.74     19.67 o
  -2  11   2       86.63       86.80     18.44 o
  -1  11   2      435.56      403.27     13.72 o
   0  11   2     1367.61     1449.56     35.23 o
   1  11   2      276.90      298.73     12.16 o
   2  11   2       11.73       12.02      5.93 o
   3  11   2      246.43      215.24     13.99 o
   4  11   2      511.22      570.00     22.88 o
   5  11   2      109.92      121.98     12.26 o
   6  11   2      145.32      138.53     13.09 o
   7  11   2        0.85       -5.76      5.76 o
  -5  12   2      150.74      153.02     18.68 o
  -4  12   2       84.58       84.45     15.31 o
  -3  12   2        2.61       -9.30      9.30 o
  -2  12   2      276.79      272.53     20.50 o
  -1  12   2      400.68      411.06     22.72 o
   0  12   2       53.76       61.33     11.15 o
   1  12   2        1.26       -0.41      4.94 o
   2  12   2       55.51       68.32      9.47 o
   3  12   2      180.09      159.77     13.25 o
   4  12   2       82.58       99.02     11.36 o
   5  12   2       40.54       45.35      9.30 o
  -3  13   2       58.67       38.44     13.50 o
  -2  13   2      159.08      125.03     16.30 o
  -1  13   2      577.07      638.40     28.73 o
   1  13   2       66.46       77.29     10.04 o
   2  13   2      254.50      256.56     15.97 o
   3  13   2      353.57      356.08     19.18 o
  -1 -11   3        6.13        6.01      7.74 o
   0 -11   3      121.23      108.73     13.58 o
   1 -11   3      285.70      289.90     20.41 o
   2 -11   3      241.28      244.71     19.43 o
   3 -11   3        0.05       -7.82      7.82 o
  -3 -10   3      200.70      201.66     15.39 o
  -2 -10   3       90.55       75.81     10.45 o
   1 -10   3     1210.12     1303.97     40.66 o
   2 -10   3      472.76      460.28     23.79 o
   3 -10   3       24.73       32.10      9.88 o
   4 -10   3      251.73      268.75     20.08 o
   5 -10   3      204.98      180.92     17.94 o
  -7  -9   3        5.20        9.80      7.98 o
  -6  -9   3        4.76       15.56      7.74 o
  -3  -9   3      130.81      128.08     10.78 o
  -2  -9   3       16.73       21.98      7.00 o
  -1  -9   3      244.72      207.75     13.91 o
   0  -9   3      459.84      469.42     19.84 o
   2  -9   3        7.04        5.76      7.98 o
   3  -9   3      270.79      287.10     19.10 o
   4  -9   3      516.74      478.80     23.79 o
   5  -9   3      397.11      397.48     23.38 o
   6  -9   3       25.87        8.07      9.38 o
   7  -9   3       11.78        3.29      9.96 o
  -8  -8   3       79.43       52.02     11.19 o
  -7  -8   3      963.97      821.79     29.71 o
  -6  -8   3      218.36      194.50     14.57 o
  -4  -8   3      297.85      300.27     15.47 o
  -3  -8   3        0.06        0.41      4.69 o
  -2  -8   3      605.35      635.77     20.17 o
  -1  -8   3     1219.29     1183.71     32.35 o
   0  -8   3      601.74      623.26     22.31 o
   1  -8   3        4.14        1.32      5.43 o
   2  -8   3      132.66      123.79     11.52 o
   3  -8   3      883.93      851.26     30.13 o
   4  -8   3      854.56      818.50     30.13 o
   5  -8   3      223.16      170.30     15.72 o
   6  -8   3        1.91       -5.51      8.64 o
   7  -8   3      154.85      143.30     16.30 o
   8  -8   3      163.58      181.33     18.19 o
  -8  -7   3       88.07       88.24     12.10 o
  -7  -7   3       38.32       38.44      9.30 o
  -5  -7   3      447.89      457.65     19.18 o
  -4  -7   3      450.82      408.59     17.20 o
  -3  -7   3       13.19       15.15      5.68 o
  -2  -7   3      907.83      939.25     24.20 o
  -1  -7   3     1104.29     1089.39     29.80 o
   0  -7   3      421.52      421.19     17.20 o
   1  -7   3      116.94       85.36      8.81 o
   2  -7   3       78.96       78.20      8.64 o
   3  -7   3     1563.09     1615.73     28.18 o
   4  -7   3      926.73      917.49     20.34 o
   5  -7   3        9.22        4.28      7.65 o
   6  -7   3      258.24      254.75     18.93 o
   7  -7   3      318.58      313.93     21.07 o
   8  -7   3      126.99       82.48     13.58 o
  -9  -6   3       28.76       32.84      9.88 o
  -8  -6   3       54.25       58.77     10.37 o
  -7  -6   3      162.88      155.07     13.33 o
  -6  -6   3        2.61        5.02      6.01 o
  -5  -6   3     1055.41      917.44     27.00 o
  -4  -6   3        2.77        6.42      5.10 o
  -3  -6   3      281.34      272.04     13.01 o
  -2  -6   3     1211.95     1271.54     28.40 o
  -1  -6   3     1028.79      970.45     26.67 o
   0  -6   3       60.12       71.14      4.55 o
   1  -6   3      502.96      502.92     17.86 o
   2  -6   3     1606.22     1598.73     36.13 o
   3  -6   3      422.32      432.70     12.84 o
   4  -6   3     1691.67     1733.76     29.12 o
   5  -6   3      137.34      139.10      8.71 o
   6  -6   3      908.25      901.30     20.82 o
   7  -6   3      888.17      881.22     31.77 o
   8  -6   3      333.01      273.27     19.75 o
   9  -6   3        8.71       -0.41      9.88 o
 -10  -5   3      128.43      131.77     10.46 o
  -9  -5   3       50.41       45.07     12.92 o
  -8  -5   3       46.12       60.75      7.19 o
  -7  -5   3      392.49      419.95     19.43 o
  -6  -5   3      344.89      324.72     16.79 o
  -5  -5   3     1134.26     1171.12     30.70 o
  -4  -5   3      337.86      314.10     14.16 o
  -3  -5   3      569.57      614.62     18.60 o
  -2  -5   3     1183.19     1170.63     25.93 o
  -1  -5   3     1377.13     1402.99     27.90 o
   0  -5   3       32.91       33.34      5.68 o
   1  -5   3     1291.99     1336.48     19.08 o
   2  -5   3     3010.97     3000.15     56.30 o
   3  -5   3      839.19      848.71     23.71 o
   4  -5   3      711.84      734.30     16.81 o
   5  -5   3      334.65      339.92     13.62 o
   6  -5   3      521.25      524.15     15.62 o
   7  -5   3      394.72      425.17     14.85 o
   8  -5   3      480.92      471.90     16.05 o
   9  -5   3        0.53       -9.14      9.14 o
 -10  -4   3        5.25        9.30      5.23 o
  -9  -4   3        0.22       -4.01      4.01 o
  -8  -4   3       85.14       96.73      8.06 o
  -7  -4   3      402.02      411.46     13.78 o
  -6  -4   3      758.38      727.29     17.31 o
  -5  -4   3        3.82       -3.29      4.94 o
  -4  -4   3      643.76      627.62     19.43 o
  -3  -4   3      367.08      325.13     12.84 o
  -2  -4   3     1637.26     1562.51     30.78 o
  -1  -4   3     1309.23     1409.00     27.00 o
   0  -4   3      492.64      500.78     16.30 o
   1  -4   3     1665.26     1652.54     21.58 o
   2  -4   3     1203.60     1170.62     17.33 o
   3  -4   3     2280.36     2252.52     44.69 o
   4  -4   3       76.24       78.61      6.23 o
   5  -4   3      186.67      180.51      9.77 o
   6  -4   3      245.30      270.03     11.93 o
   7  -4   3     1498.63     1562.97     28.40 o
   8  -4   3        3.19        0.33      5.38 o
   9  -4   3      453.38      462.09     16.39 o
 -10  -3   3      202.75      176.43     11.03 o
  -9  -3   3      117.56      109.95      8.84 o
  -8  -3   3      418.80      392.09     13.59 o
  -7  -3   3     1501.05     1484.96     27.05 o
  -6  -3   3      208.38      204.60      9.57 o
  -5  -3   3       71.67       71.81     17.37 o
  -4  -3   3        3.81       13.58      5.10 o
  -3  -3   3     3903.66     3978.42     66.51 o
  -2  -3   3     4287.19     4543.15     72.52 o
  -1  -3   3       38.23       39.59      4.12 o
   0  -3   3     3362.90     3397.29     57.04 o
   1  -3   3     3870.31     4040.97     56.05 o
   2  -3   3     1554.61     1454.43     31.03 o
   3  -3   3       79.96       98.69      8.07 o
   4  -3   3     2135.05     2219.71     27.37 o
   5  -3   3     1604.60     1591.51     26.05 o
   6  -3   3     1895.08     2014.42     31.78 o
   7  -3   3      674.07      641.39     33.13 o
   8  -3   3       43.67       54.61     10.00 o
   9  -3   3      347.01      340.36     19.67 o
  10  -3   3      326.26      328.34     20.00 o
 -11  -2   3       89.67       85.06      8.99 o
 -10  -2   3        9.61        3.27      5.07 o
  -9  -2   3       90.29       93.08      8.31 o
  -8  -2   3      705.09      690.81     17.79 o
  -7  -2   3      983.79      963.55     20.44 o
  -6  -2   3        0.86       -1.95      3.37 o
  -5  -2   3      296.24      280.17      9.59 o
  -4  -2   3     2456.96     2367.26     44.37 o
  -3  -2   3     2708.50     2783.43     48.65 o
  -2  -2   3      414.45      411.14     12.26 o
  -1  -2   3     3782.42     3948.54     61.57 o
   0  -2   3     3581.05     3507.86     39.87 o
   1  -2   3     5779.79     6171.51     98.61 o
   2  -2   3     3939.54     4051.51     68.57 o
   3  -2   3      403.93      364.97     13.50 o
   4  -2   3     2114.62     2084.40     29.71 o
   5  -2   3     2841.34     2876.86     29.89 o
   6  -2   3     1468.08     1543.49     28.31 o
   7  -2   3       10.99        6.26      4.89 o
   8  -2   3      173.16      171.83     12.76 o
   9  -2   3      236.05      284.14     18.27 o
  10  -2   3      138.80      148.32     14.40 o
  11  -2   3       28.07       35.89     10.45 o
 -11  -1   3       43.68       45.18      8.97 o
 -10  -1   3       94.96       96.78      8.73 o
  -9  -1   3      663.92      666.19     19.38 o
  -8  -1   3     2564.85     2582.57     39.53 o
  -7  -1   3        8.06       13.13      4.45 o
  -6  -1   3      691.38      638.69     14.78 o
  -5  -1   3     1472.05     1500.40     23.78 o
  -4  -1   3     1829.35     1794.21     25.71 o
  -3  -1   3     2135.52     2068.06     37.86 o
  -2  -1   3      124.88      114.91      7.00 o
  -1  -1   3     4069.98     4056.94     62.56 o
   0  -1   3     8982.65     8908.78     94.39 o
   1  -1   3     1406.85     1479.29     28.81 o
   2  -1   3        6.26        7.74      4.20 o
   3  -1   3        4.34       17.35      4.69 o
   4  -1   3      104.53       42.90      2.65 o
   5  -1   3     1126.16     1048.18     13.84 o
   6  -1   3      689.63      664.01     11.39 o
   7  -1   3      687.41      687.78     12.47 o
   8  -1   3     1223.95     1181.49     34.08 o
   9  -1   3      617.76      614.62     25.27 o
  10  -1   3      333.81      340.36     20.17 o
  11  -1   3       20.35       19.51      8.97 o
 -11   0   3      141.39      144.83     10.57 o
 -10   0   3      243.19      260.06     19.51 o
  -9   0   3      558.82      554.13     16.30 o
  -8   0   3       78.21       79.37      8.97 o
  -7   0   3      180.75      171.76      9.01 o
  -6   0   3     1010.99      972.72     18.60 o
  -5   0   3     4363.07     4388.70     53.39 o
  -4   0   3     2421.78     2375.86     65.81 o
  -3   0   3      129.61      110.21      7.82 o
  -2   0   3     3031.78     2941.55     48.56 o
  -1   0   3     2708.82     2665.23     42.97 o
   0   0   3    20366.85    19926.12    369.49 o
   1   0   3     4691.64     4775.59     52.08 o
   2   0   3       88.37       72.79      3.17 o
   3   0   3      304.04      264.55     11.28 o
   4   0   3     2348.46     2328.68     23.89 o
   5   0   3     1091.73     1022.10     13.61 o
   6   0   3        0.36       -0.60      2.52 o
   7   0   3      130.82      117.00      5.75 o
   8   0   3      462.16      458.53     12.93 o
   9   0   3       72.64       77.45     11.44 o
  10   0   3      273.22      239.44     16.96 o
  11   0   3        1.07       10.54      7.98 o
 -11   1   3      284.65      268.28     13.30 o
 -10   1   3      845.12      891.37     21.59 o
  -9   1   3      293.23      298.67     21.73 o
  -8   1   3       37.65       41.88      5.80 o
  -7   1   3       10.27       10.00      4.13 o
  -6   1   3     2279.96     2317.59     33.06 o
  -5   1   3     5744.76     6025.78     69.69 o
  -4   1   3      832.34      868.68     15.06 o
  -3   1   3      693.55      704.84     12.27 o
  -2   1   3     1373.36     1288.17     25.19 o
  -1   1   3     1363.95     1280.59     23.79 o
   0   1   3     2513.94     2576.89     23.99 o
   1   1   3      541.51      488.10      8.13 o
   2   1   3     1140.74     1000.90     18.03 o
   3   1   3     4840.20     4979.97     55.97 o
   4   1   3     3918.47     3828.90     45.61 o
   5   1   3     3368.68     3610.18     35.56 o
   6   1   3      258.86      262.08      8.69 o
   7   1   3      553.36      553.88     13.87 o
   8   1   3     1817.47     1828.70     29.37 o
   9   1   3      469.71      495.66     14.59 o
  10   1   3      279.88      251.95     18.03 o
  11   1   3      514.63      539.63     25.76 o
 -11   2   3      346.57      339.37     20.91 o
 -10   2   3      209.36      255.52     16.83 o
  -9   2   3      221.29      216.57     10.70 o
  -8   2   3        3.39        6.43      4.36 o
  -7   2   3      214.78      213.80      9.63 o
  -6   2   3     1621.50     1568.89     24.79 o
  -5   2   3     1718.44     1693.08     24.81 o
  -4   2   3       39.63       35.57      3.60 o
  -3   2   3     1860.82     1867.12     24.30 o
  -2   2   3     1960.45     1866.07     34.08 o
  -1   2   3     5099.08     5333.49     57.94 o
   0   2   3     3692.90     3909.99     43.22 o
   1   2   3      340.55      402.74      7.50 o
   2   2   3     5077.41     4923.53     73.05 o
   3   2   3     5701.15     5736.92     63.67 o
   4   2   3     2230.32     2124.36     27.91 o
   5   2   3     2530.06     2995.21     56.88 o
   6   2   3       98.02       84.94      5.66 o
   7   2   3     1026.63     1010.09     19.26 o
   8   2   3      886.85      901.09     19.12 o
   9   2   3      287.93      289.07     11.38 o
  10   2   3        2.44       -4.29      4.29 o
  11   2   3      149.71      161.08     15.72 o
 -11   3   3       74.65       90.95     12.92 o
 -10   3   3       16.23       22.88      9.14 o
  -9   3   3        4.50        2.85      4.57 o
  -8   3   3      212.49      190.42      9.39 o
  -7   3   3      352.67      344.70     11.17 o
  -6   3   3     2685.63     2793.89     37.46 o
  -5   3   3      902.76      864.23     15.50 o
  -4   3   3     1304.22     1421.09     20.52 o
  -3   3   3     8449.17     9009.33     80.43 o
  -2   3   3     6093.71     5976.39     93.22 o
  -1   3   3    15475.27    15870.08    167.29 o
   0   3   3       51.25       59.07      3.32 o
   1   3   3     1226.65     1324.42     17.52 o
   2   3   3     4527.11     4462.21     50.26 o
   3   3   3     1760.60     1710.73     23.17 o
   4   3   3     2068.13     2119.23     28.40 o
   5   3   3     2210.68     2286.53     31.19 o
   6   3   3     1720.25     1714.98     26.50 o
   7   3   3     1080.41     1106.37     20.77 o
   8   3   3      409.77      402.52     12.54 o
   9   3   3        6.39        7.46      4.35 o
  10   3   3      370.25      367.42     13.56 o
  11   3   3      586.65      638.23     18.74 o
 -10   4   3      276.74      273.27     17.78 o
  -9   4   3      173.18      168.66     14.16 o
  -8   4   3       95.57       84.04     10.37 o
  -7   4   3     1762.51     1760.83     27.63 o
  -6   4   3     1588.55     1651.52     21.61 o
  -5   4   3       57.13       48.01      3.85 o
  -4   4   3     1498.76     1485.83     18.06 o
  -3   4   3     5743.02     6248.16     57.53 o
  -2   4   3    13656.25    14335.14    153.73 o
  -1   4   3     3133.06     3185.49     38.90 o
   0   4   3     2814.01     2928.50     33.03 o
   1   4   3     1398.63     1400.54     15.38 o
   2   4   3     5198.15     5002.78     56.28 o
   3   4   3     3086.47     3265.49     98.61 o
   4   4   3      967.45      949.09     16.50 o
   5   4   3      861.81      853.33     16.30 o
   6   4   3      623.03      614.00     14.31 o
   7   4   3      957.94      957.56     19.42 o
   8   4   3       32.86       34.70      5.52 o
   9   4   3      126.00      104.68      7.98 o
  10   4   3      281.75      283.42     23.91 o
  11   4   3       47.69       57.05      7.48 o
 -10   5   3        0.25        2.22      7.33 o
  -9   5   3       66.35       74.82     10.70 o
  -8   5   3      279.05      304.29     13.40 o
  -7   5   3     1043.81     1008.28     29.26 o
  -6   5   3       80.58       84.14      7.59 o
  -5   5   3      143.51      143.73      5.64 o
  -4   5   3      671.81      618.26     10.07 o
  -3   5   3     1874.66     1710.76     18.93 o
  -2   5   3      804.11      730.20     14.53 o
  -1   5   3      489.26      540.05     11.78 o
   0   5   3      544.76      475.36     11.37 o
   1   5   3     4653.57     4661.76     43.23 o
   2   5   3     4741.81     4807.20     44.73 o
   3   5   3     1383.32     1406.02     21.13 o
   4   5   3      187.13      177.47      8.11 o
   5   5   3      873.56      800.49     16.21 o
   6   5   3     1710.71     1724.94     27.66 o
   7   5   3       43.31       36.07      5.26 o
   8   5   3      130.53      123.58      8.11 o
   9   5   3      240.49      245.01     11.18 o
  10   5   3      178.42      158.27     36.05 o
  11   5   3       50.11       55.23      7.69 o
  -9   6   3      503.31      504.15     17.50 o
  -8   6   3     1593.96     1549.59     29.88 o
  -7   6   3      349.37      347.28     14.16 o
  -6   6   3       92.75       80.75      8.27 o
  -5   6   3      610.36      612.73     15.98 o
  -4   6   3     3979.96     4093.34     52.67 o
  -3   6   3     2947.54     2893.05     39.03 o
  -2   6   3      128.19      152.59      7.78 o
  -1   6   3     1960.95     2132.46     29.56 o
   0   6   3     1994.10     1950.40     20.72 o
   1   6   3     1168.47     1129.28     13.96 o
   2   6   3      186.20      171.13      5.31 o
   3   6   3        0.17        0.45      3.66 o
   4   6   3      542.51      499.68     12.19 o
   5   6   3      513.57      485.84     12.71 o
   6   6   3      680.72      637.93     18.60 o
   7   6   3      407.44      416.91     19.84 o
   8   6   3        0.55        9.60      4.39 o
   9   6   3      214.42      210.41     10.50 o
  10   6   3      108.46      120.83     13.91 o
  -9   7   3      313.91      312.95     24.78 o
  -8   7   3      229.95      228.22     12.88 o
  -7   7   3      133.54      120.35      9.31 o
  -6   7   3       10.08       -0.68      4.69 o
  -5   7   3      516.35      522.80     14.93 o
  -4   7   3     3397.04     3433.87     46.46 o
  -3   7   3     1148.67     1161.91     21.36 o
  -2   7   3       41.26       31.77      9.26 o
  -1   7   3      193.21      170.97      8.10 o
   0   7   3     1169.23     1168.99     34.20 o
   1   7   3     2926.52     2952.96     30.30 o
   2   7   3     2353.87     2489.19     26.64 o
   3   7   3        8.13        6.85      3.35 o
   4   7   3     1358.82     1411.96     23.34 o
   5   7   3      686.97      639.66     15.22 o
   6   7   3      517.93      513.00     27.12 o
   7   7   3        4.49        4.93      6.38 o
   8   7   3      491.28      459.37     16.30 o
   9   7   3      311.59      327.27     19.75 o
  10   7   3       31.77       30.11      8.72 o
  -9   8   3      178.14      187.92     20.25 o
  -8   8   3      196.64      164.79     18.93 o
  -7   8   3       17.23       15.37      8.93 o
  -6   8   3      367.95      310.55     12.72 o
  -5   8   3     1387.73     1391.41     26.10 o
  -4   8   3      547.12      515.03     25.15 o
  -3   8   3       80.76       72.87     12.88 o
  -2   8   3      241.81      224.88      9.70 o
  -1   8   3      515.19      499.70     13.29 o
   0   8   3     1028.10      930.58     17.93 o
   1   8   3     1131.13     1115.01     19.76 o
   2   8   3        2.85        5.09      2.49 o
   3   8   3      188.12      169.96      7.48 o
   4   8   3      185.40      174.38      8.17 o
   5   8   3      630.89      633.86     15.66 o
   6   8   3      454.24      434.95     13.59 o
   7   8   3       71.87       64.96      6.71 o
   8   8   3      223.47      187.67     14.82 o
   9   8   3      281.94      278.70     12.61 o
  10   8   3       73.91       62.72     10.62 o
  -8   9   3      209.77      246.03     21.98 o
  -7   9   3       31.39       20.08     12.43 o
  -6   9   3      356.72      344.07     29.55 o
  -5   9   3     1589.20     1567.72     28.55 o
  -4   9   3      712.42      694.13     17.94 o
  -3   9   3      336.06      331.89     12.20 o
  -2   9   3     1094.80     1071.85     21.37 o
  -1   9   3     2010.51     2051.42     31.60 o
   0   9   3     1275.71     1247.18     32.88 o
   1   9   3      329.15      313.45     18.97 o
   2   9   3      164.99      165.26     23.50 o
   3   9   3      650.90      618.40     16.54 o
   4   9   3     1079.48     1088.13     20.92 o
   5   9   3     1112.93     1123.20     22.38 o
   6   9   3       13.68       15.75      4.76 o
   7   9   3      183.75      189.14     10.11 o
   8   9   3      211.43      204.71     16.05 o
   9   9   3       31.24       21.08      5.79 o
  -8  10   3       24.87       19.18     13.83 o
  -7  10   3      152.56      167.59     19.01 o
  -6  10   3      384.72      407.36     25.43 o
  -5  10   3      545.68      508.27     26.34 o
  -4  10   3      379.39      370.09     13.41 o
  -3  10   3      236.00      214.75     10.64 o
  -2  10   3      228.16      222.56     10.62 o
  -1  10   3      313.79      290.89     11.55 o
   0  10   3      518.56      512.45     19.96 o
   1  10   3        0.35       -0.50      3.75 o
   2  10   3      191.55      200.18     13.09 o
   3  10   3      424.45      374.43     17.20 o
   4  10   3      335.73      355.42     19.59 o
   5  10   3        1.81        2.65      3.89 o
   6  10   3      344.61      366.05     13.32 o
   7  10   3      495.42      489.10     15.97 o
   8  10   3      217.25      221.99     16.96 o
  -7  11   3      228.58      192.28     20.66 o
  -6  11   3      403.75      440.53     27.57 o
  -5  11   3      232.88      218.12     19.67 o
  -4  11   3       12.58       -4.53     10.37 o
  -3  11   3      743.18      716.96     24.90 o
  -2  11   3     1194.19     1177.81     33.42 o
  -1  11   3     1770.65     1863.48     64.86 o
   0  11   3      140.05      119.68      8.30 o
   1  11   3      362.36      356.68     16.42 o
   2  11   3      255.33      263.31     15.31 o
   3  11   3      556.22      576.75     22.22 o
   4  11   3      249.66      254.34     15.64 o
   5  11   3       26.71       30.21      8.07 o
   6  11   3      135.96      154.33     13.83 o
   7  11   3      342.81      340.82     13.76 o
  -5  12   3       12.24       11.69     12.35 o
  -4  12   3       74.08       56.22     13.91 o
  -3  12   3      127.77      130.13     15.89 o
  -2  12   3      361.48      371.34     25.39 o
  -1  12   3        0.48        1.87      4.52 o
   0  12   3       92.01       85.25      7.93 o
   1  12   3       54.78       43.30      8.40 o
   2  12   3      224.91      234.01     15.15 o
   3  12   3      277.68      276.15     16.38 o
   4  12   3       15.23       15.06      7.08 o
   5  12   3       57.30       43.62      9.22 o
   6  12   3       53.37       60.09     10.37 o
  -3  13   3      327.63      313.03     23.13 o
  -2  13   3      303.42      277.06     21.24 o
  -1  13   3        8.87        3.70     10.37 o
   0  13   3      104.68      110.63     11.36 o
   1  13   3      559.64      572.31     23.87 o
   2  13   3      734.00      767.06     27.66 o
   3  13   3        7.71        8.56      6.34 o
   4  13   3       16.59       18.85      7.74 o
   0 -11   4      311.81      396.08     23.54 o
   1 -11   4       46.94       51.94     11.77 o
  -3 -10   4       52.40       55.07     10.37 o
   1 -10   4       17.54       24.45      9.05 o
   2 -10   4      142.09      152.36     15.56 o
   3 -10   4      418.73      432.63     24.12 o
   4 -10   4      280.24      312.45     21.65 o
  -3  -9   4       66.41       67.82     10.54 o
  -2  -9   4      565.30      585.89     24.28 o
  -1  -9   4      270.00      270.39     16.54 o
   0  -9   4      204.42      227.18     15.80 o
   2  -9   4      866.60      822.70     31.11 o
   3  -9   4      327.95      353.77     21.40 o
   4  -9   4       32.48       17.78      8.89 o
   5  -9   4        0.23       -1.48      7.90 o
   6  -9   4       71.29       77.62     13.83 o
  -7  -8   4        8.01        0.49      7.24 o
  -6  -8   4       12.11       19.51      8.15 o
  -5  -8   4      257.05      267.51     16.38 o
  -4  -8   4       33.04       35.89      7.65 o
  -2  -8   4      325.06      368.18     18.68 o
  -1  -8   4       89.65      109.31     11.11 o
   0  -8   4       32.40       32.18      7.82 o
   1  -8   4      159.41      122.89     11.44 o
   2  -8   4      901.21      927.89     28.89 o
   3  -8   4      823.50      880.32     31.53 o
   4  -8   4        3.37        0.82      6.75 o
   5  -8   4      233.77      235.16     18.68 o
   6  -8   4      632.73      647.79     29.06 o
   7  -8   4      154.44      136.55     16.22 o
  -8  -7   4       99.41      127.83     14.08 o
  -7  -7   4      634.29      612.15     25.19 o
  -6  -7   4      267.64      287.10     17.45 o
  -5  -7   4       17.38       23.13      7.49 o
  -4  -7   4      273.29      243.15     14.40 o
  -3  -7   4     1110.34     1164.12     29.55 o
  -2  -7   4      446.47      446.87     19.75 o
  -1  -7   4      107.95       82.80      9.30 o
   0  -7   4      301.31      318.21     16.38 o
   1  -7   4     1404.37     1324.63     34.32 o
   2  -7   4      380.71      388.26     17.70 o
   3  -7   4      465.15      449.83     19.18 o
   4  -7   4       13.42        9.18      5.24 o
   5  -7   4      172.14      171.12     15.06 o
   6  -7   4      724.11      715.45     29.14 o
   7  -7   4      136.80      144.95     15.80 o
   8  -7   4       24.52       27.66     11.28 o
  -9  -6   4       68.18       81.32     12.68 o
  -8  -6   4      375.64      362.00     20.17 o
  -7  -6   4      128.39      145.61     13.42 o
  -6  -6   4      153.53      178.45     13.99 o
  -5  -6   4       27.13       28.89      7.41 o
  -4  -6   4      488.13      520.45     19.34 o
  -3  -6   4      980.35     1003.37     26.09 o
  -2  -6   4      902.89      915.71     23.21 o
  -1  -6   4       34.84       25.25      3.90 o
   0  -6   4      484.09      479.71     18.52 o
   1  -6   4      797.56      799.57     24.20 o
   2  -6   4      684.95      665.40     22.47 o
   3  -6   4      399.84      406.70     17.78 o
   4  -6   4      158.39      148.76     11.28 o
   5  -6   4      767.11      756.53     18.98 o
   6  -6   4      365.61      385.06     31.24 o
   7  -6   4        4.97        1.40      8.64 o
   8  -6   4      129.32      119.76     14.82 o
   9  -6   4      206.88      212.86     18.77 o
  -9  -5   4      277.11      284.80     18.77 o
  -8  -5   4      282.43      322.99     18.68 o
  -7  -5   4      239.66      247.51     16.05 o
  -6  -5   4      364.92      329.33     17.04 o
  -5  -5   4      433.83      379.37     17.12 o
  -4  -5   4     1703.16     1861.87     40.33 o
  -3  -5   4      964.12     1002.05     25.52 o
  -2  -5   4      400.56      450.16     15.06 o
  -1  -5   4      156.13      132.27      6.56 o
   0  -5   4      320.37      298.13      8.34 o
   1  -5   4      134.63      117.13      9.55 o
   2  -5   4      283.60      257.55     13.83 o
   3  -5   4       81.70       78.52      9.05 o
   4  -5   4      852.43      839.27     30.58 o
   5  -5   4      906.88      930.39     20.60 o
   6  -5   4      741.88      720.18     32.43 o
   7  -5   4       58.40       58.85      7.94 o
   8  -5   4      177.92      161.69     23.09 o
   9  -5   4      252.50      260.43     20.08 o
 -10  -4   4       70.91       87.74     12.84 o
  -9  -4   4      266.74      237.80     16.87 o
  -8  -4   4      390.90      438.96     20.74 o
  -7  -4   4      184.02      164.87     13.50 o
  -6  -4   4       97.86       70.29      9.47 o
  -5  -4   4      849.43      848.38     25.19 o
  -4  -4   4     1171.07     1192.85     29.22 o
  -3  -4   4     1840.95     1931.67     38.69 o
  -2  -4   4        0.77        3.46      3.79 o
  -1  -4   4       51.54       39.76      3.79 o
   0  -4   4     3495.67     3672.81     56.42 o
   1  -4   4     2156.52     2199.18     27.75 o
   2  -4   4      289.90      295.25     13.50 o
   3  -4   4      498.12      526.63     18.52 o
   4  -4   4     1234.20     1333.77     33.42 o
   5  -4   4      774.63      791.66     18.30 o
   6  -4   4     1334.59     1345.42     25.61 o
   7  -4   4       19.10        6.86      8.48 o
   8  -4   4      234.53      233.03     12.33 o
   9  -4   4      542.20      540.29     25.52 o
 -10  -3   4      308.83      290.02     13.56 o
  -9  -3   4      550.68      552.09     17.39 o
  -8  -3   4      129.05      111.30      8.41 o
  -7  -3   4       83.86       72.10     10.04 o
  -6  -3   4      277.70      281.59     15.47 o
  -5  -3   4     1024.94     1019.09     27.41 o
  -4  -3   4     2537.69     2462.66     47.33 o
  -3  -3   4      387.24      368.59     13.75 o
  -2  -3   4      295.42      275.25     10.87 o
  -1  -3   4      965.01      957.89     17.37 o
   0  -3   4     3743.89     3844.62     44.79 o
   1  -3   4     4758.99     4920.42     55.09 o
   2  -3   4     1573.37     1822.61     38.27 o
   3  -3   4      557.68      493.70     17.70 o
   4  -3   4     2886.58     3007.23     58.36 o
   5  -3   4      575.03      540.29     22.59 o
   6  -3   4      993.20      970.37     20.63 o
   7  -3   4      310.39      318.58     13.06 o
   8  -3   4     1564.92     1527.74     28.95 o
  10  -3   4        0.10        8.31      8.23 o
 -10  -2   4       89.81      109.39     19.92 o
  -9  -2   4      235.43      211.23     10.91 o
  -8  -2   4      169.68      153.04      9.34 o
  -7  -2   4      168.28      155.12      8.88 o
  -6  -2   4     1841.52     1766.72     39.92 o
  -5  -2   4     2174.25     2233.18     45.35 o
  -4  -2   4     1533.97     1491.15     32.43 o
  -3  -2   4        2.69        4.03      3.87 o
  -2  -2   4     1924.15     1849.77     34.32 o
  -1  -2   4    12782.53    13568.21    143.74 o
   0  -2   4     2070.37     2033.45     25.52 o
   1  -2   4     2987.85     3030.31     57.25 o
   2  -2   4      169.11      126.68      8.72 o
   3  -2   4     2241.46     2270.30     45.35 o
   4  -2   4     2671.64     2573.12     50.62 o
   5  -2   4       21.52       26.80      4.84 o
   6  -2   4        1.80       -0.55      9.96 o
   7  -2   4      233.83      255.49     11.84 o
   8  -2   4      934.50      944.58     21.29 o
   9  -2   4       46.53       63.71     11.28 o
  10  -2   4        3.04        0.49      7.49 o
  11  -2   4       44.60       47.82     11.77 o
 -10  -1   4      296.32      314.53     18.19 o
  -9  -1   4      566.72      537.78     16.38 o
  -8  -1   4        0.16        4.94      4.28 o
  -7  -1   4     2290.85     2261.72     35.20 o
  -6  -1   4     2559.58     2624.60     37.78 o
  -5  -1   4     2325.18     2332.78     46.42 o
  -4  -1   4      855.56      827.23     21.89 o
  -3  -1   4        0.97        4.12      3.79 o
  -2  -1   4     3863.32     3897.42     63.30 o
  -1  -1   4     3145.08     3066.58     49.55 o
   0  -1   4      489.67      488.52      8.92 o
   1  -1   4       91.77      112.58     11.19 o
   2  -1   4     3632.37     3679.96     64.04 o
   3  -1   4     5615.02     5699.62     94.82 o
   4  -1   4     3297.57     3408.84     53.87 o
   5  -1   4       15.07       12.07      2.49 o
   6  -1   4     1039.79     1057.39     20.35 o
   7  -1   4     4304.28     4427.03    103.09 o
   8  -1   4       76.94       51.61     10.21 o
   9  -1   4      318.35      307.51     18.68 o
  10  -1   4      251.93      270.56     18.77 o
  11  -1   4      353.69      345.29     21.07 o
 -11   0   4      173.90      193.73     11.75 o
 -10   0   4      476.53      508.46     18.97 o
  -9   0   4      127.43      117.80      8.78 o
  -8   0   4      297.08      279.29     22.51 o
  -7   0   4     1132.93     1073.33     43.58 o
  -6   0   4     1604.29     1638.24     26.68 o
  -5   0   4     1314.86     1274.35     24.12 o
  -4   0   4       51.55       44.78      6.09 o
  -3   0   4     2340.56     2412.37     43.71 o
  -2   0   4     6772.28     6842.59    105.03 o
  -1   0   4     1398.13     1245.00     17.45 o
   0   0   4      397.91      396.76      7.93 o
   1   0   4      303.62      342.01      6.88 o
   2   0   4     2332.44     2208.03     33.01 o
   3   0   4     3370.87     3599.87     41.38 o
   4   0   4      954.35     1109.33     16.45 o
   5   0   4        4.61        6.08      2.16 o
   6   0   4     2739.08     2858.11     30.49 o
   7   0   4     1298.87     1310.51     18.03 o
   8   0   4      303.67      307.76     17.70 o
   9   0   4       32.56       40.25     10.04 o
  10   0   4      118.76      106.35     13.01 o
  11   0   4      158.26      166.19     15.97 o
 -11   1   4      126.51      128.73     14.82 o
 -10   1   4      249.81      258.96     12.36 o
  -9   1   4       44.85       35.85      6.23 o
  -8   1   4      447.04      438.15     13.79 o
  -7   1   4     1283.52     1261.43     23.40 o
  -6   1   4      180.56      154.97      8.00 o
  -5   1   4       66.37       82.51      5.53 o
  -4   1   4     1054.11      996.29     24.36 o
  -3   1   4     6365.68     6440.17    101.16 o
  -2   1   4     4229.12     4317.21     69.47 o
  -1   1   4     1248.85     1146.83     16.35 o
   0   1   4      183.34      204.10      8.03 o
   1   1   4      546.74      588.22      9.97 o
   2   1   4     2578.55     2432.86     29.16 o
   3   1   4      143.57      178.71      5.43 o
   4   1   4       12.87       23.53      2.87 o
   5   1   4      371.21      331.50     10.82 o
   6   1   4     1900.39     1900.86     25.54 o
   7   1   4      373.84      372.71     19.34 o
   8   1   4       93.91      103.89      7.16 o
   9   1   4      632.21      645.48     26.34 o
  10   1   4      499.59      511.32     24.69 o
  11   1   4       38.40       73.09     12.51 o
 -11   2   4      142.65      156.14     16.13 o
 -10   2   4       38.49       40.86      9.18 o
  -9   2   4      105.02       95.86      8.00 o
  -8   2   4     1050.76     1002.83     21.11 o
  -7   2   4     1200.76     1188.10     22.11 o
  -6   2   4      294.82      303.75     15.60 o
  -5   2   4       95.05       97.16      5.65 o
  -4   2   4     3412.05     3599.87     63.05 o
  -3   2   4     3428.64     3434.18     58.85 o
  -2   2   4     1078.39      988.31     22.14 o
  -1   2   4     1108.26     1094.53     15.66 o
   0   2   4        7.68        0.33      2.59 o
   1   2   4     8405.37     8468.33     90.55 o
   2   2   4     3452.18     3259.17     67.62 o
   3   2   4     3160.15     3338.94     39.66 o
   4   2   4        6.84       10.80      2.58 o
   5   2   4      843.04      793.18     14.67 o
   6   2   4      967.87      959.45     17.62 o
   7   2   4      276.65      306.84     10.21 o
   8   2   4        0.91        4.64      3.97 o
   9   2   4      261.19      290.78     11.53 o
  10   2   4      475.60      474.28     23.87 o
  11   2   4      130.69      170.05     16.05 o
 -10   3   4        0.75       -2.96      7.24 o
  -9   3   4       15.41       25.60      9.05 o
  -8   3   4     1115.61     1093.36     21.94 o
  -7   3   4      635.59      609.14     15.10 o
  -6   3   4      973.45      987.34     19.26 o
  -5   3   4       18.45       16.53      3.52 o
  -4   3   4      457.06      384.82      9.33 o
  -3   3   4     1281.65     1269.73     27.99 o
  -2   3   4     4165.89     4407.67     72.02 o
  -1   3   4     2492.73     2586.42     30.83 o
   0   3   4     5709.69     5785.77     63.32 o
   1   3   4     5837.68     6041.30     66.14 o
   2   3   4     4194.95     4396.21     50.00 o
   3   3   4       76.20       62.21      4.03 o
   4   3   4     4221.62     4127.22     49.17 o
   5   3   4     1657.32     1555.39     23.66 o
   6   3   4      436.77      401.42     22.10 o
   7   3   4        8.23       13.40      3.85 o
   8   3   4      182.60      181.96      8.98 o
   9   3   4      675.87      705.50     17.69 o
  10   3   4      359.96      361.36     13.34 o
  11   3   4       14.82       31.44     10.29 o
 -10   4   4      129.60      162.65     15.15 o
  -9   4   4      461.57      478.14     22.06 o
  -8   4   4     1011.26     1031.19     31.28 o
  -7   4   4      812.27      787.22     25.85 o
  -6   4   4      114.46      118.25      6.80 o
  -5   4   4     2360.05     2327.63     31.50 o
  -4   4   4      916.53      855.29     23.38 o
  -3   4   4      570.96      461.11     15.97 o
  -2   4   4     1038.59     1089.16     16.50 o
  -1   4   4      251.45      271.93      6.02 o
   0   4   4     1462.08     1405.78     18.70 o
   1   4   4      882.51      815.64     12.97 o
   2   4   4     1841.39     1936.59     34.12 o
   3   4   4      189.42      168.40      6.87 o
   4   4   4     2009.41     1912.28     26.93 o
   5   4   4     4599.07     4743.82     57.29 o
   6   4   4      908.26      912.18     17.88 o
   7   4   4       37.32       33.37      4.87 o
   8   4   4      507.33      474.82     13.89 o
   9   4   4      630.08      631.25     16.86 o
  10   4   4      289.27      306.48     14.12 o
  11   4   4       14.62       20.11      5.80 o
 -10   5   4       63.56       64.78     11.11 o
  -9   5   4      788.65      784.92     28.15 o
  -8   5   4      654.26      697.83     25.35 o
  -7   5   4      671.41      573.21     22.06 o
  -6   5   4      719.64      727.46     24.12 o
  -5   5   4     3720.91     3707.63     49.76 o
  -4   5   4     1814.83     1798.54     28.57 o
  -3   5   4     2803.36     2892.09     48.19 o
  -2   5   4        0.67       12.44     12.51 o
  -1   5   4     4821.63     4956.27     58.47 o
   0   5   4     7584.78     8016.63     71.73 o
   1   5   4     4429.62     4449.56     41.85 o
   2   5   4        6.26        7.20      2.53 o
   3   5   4     1249.55     1347.53     20.57 o
   4   5   4     3857.89     3940.93     60.75 o
   5   5   4      586.21      588.27     13.61 o
   6   5   4      421.72      424.19     12.18 o
   7   5   4      740.81      731.88     17.15 o
   8   5   4      539.83      497.70     14.65 o
   9   5   4      168.60      196.65     10.17 o
  10   5   4        5.69        3.47      6.34 o
  11   5   4       25.77       27.74      6.46 o
 -10   6   4      303.83      345.71     20.33 o
  -9   6   4      574.10      586.55     24.69 o
  -8   6   4      289.01      279.20     16.96 o
  -7   6   4       21.57       18.02      6.14 o
  -6   6   4      651.52      640.93     17.70 o
  -5   6   4      560.03      528.31     15.43 o
  -4   6   4     1148.41     1111.45     21.59 o
  -3   6   4      377.99      388.82     12.06 o
  -2   6   4     1292.03     1162.96     20.51 o
  -1   6   4     3003.72     3022.71     39.46 o
   0   6   4      567.59      471.54      7.70 o
   1   6   4      213.81      188.54      5.51 o
   2   6   4       86.60      109.43      4.48 o
   3   6   4     2570.55     2693.30     35.30 o
   4   6   4     3114.65     3304.27     42.74 o
   5   6   4      320.11      323.80     10.59 o
   6   6   4       82.98       84.06      6.51 o
   7   6   4      558.52      520.53     35.64 o
   8   6   4      858.67      888.71     30.70 o
   9   6   4      143.85      141.32      9.08 o
  10   6   4        1.07       -2.36      4.09 o
  -9   7   4      261.14      281.01     17.78 o
  -8   7   4       53.53       49.12     11.61 o
  -7   7   4      815.65      791.99     20.51 o
  -6   7   4     1509.86     1531.03     28.57 o
  -5   7   4     1386.20     1400.67     26.26 o
  -4   7   4     1549.86     1547.38     27.06 o
  -3   7   4     1304.30     1310.15     30.99 o
  -2   7   4      820.76      749.44     19.55 o
  -1   7   4     1826.21     1826.11     27.72 o
   0   7   4      280.94      288.13      6.01 o
   1   7   4       11.10        9.12      2.47 o
   2   7   4     2055.26     2094.71     23.32 o
   3   7   4     2846.93     2833.28     37.45 o
   4   7   4      874.07      862.34     23.75 o
   5   7   4       36.90       34.43      7.45 o
   6   7   4      132.96      139.29      8.11 o
   7   7   4      446.83      400.10     13.26 o
   8   7   4      226.06      261.34     17.12 o
   9   7   4       30.76       34.31      8.52 o
  10   7   4        2.05        4.19      4.29 o
  -9   8   4      103.37       73.01     16.22 o
  -8   8   4       42.31       49.14     25.56 o
  -7   8   4      404.95      387.62     15.11 o
  -6   8   4      660.04      664.92     18.33 o
  -5   8   4      646.56      622.39     17.28 o
  -4   8   4       17.27       23.55      5.62 o
  -3   8   4       41.05       29.65      5.58 o
  -2   8   4      469.08      461.00     13.51 o
  -1   8   4     1068.72     1069.98     20.31 o
   0   8   4      437.22      428.33     12.36 o
   1   8   4       36.37       34.12      4.86 o
   2   8   4     1205.48     1185.70     16.07 o
   3   8   4       25.45       25.00      4.12 o
   4   8   4       19.25       20.53      8.27 o
   5   8   4      724.52      715.12     16.65 o
   6   8   4      666.30      673.49     16.87 o
   7   8   4      743.29      754.55     18.64 o
   8   8   4      138.35      111.28     12.35 o
   9   8   4        8.27        7.67      4.46 o
  10   8   4      104.81      125.92      9.72 o
  -8   9   4      101.30      120.17     17.86 o
  -7   9   4      260.74      256.97     13.91 o
  -6   9   4      852.30      861.09     21.40 o
  -5   9   4       96.53       84.90      8.68 o
  -4   9   4      685.81      675.11     17.76 o
  -3   9   4     1149.81     1194.38     26.17 o
  -2   9   4     2627.67     2656.12     39.03 o
  -1   9   4      365.55      367.56     12.63 o
   0   9   4       60.23       47.09      5.63 o
   1   9   4      888.87      890.13     32.84 o
   2   9   4     1385.71     1414.85     23.85 o
   3   9   4      814.48      831.02     16.99 o
   4   9   4        0.96        4.47      3.40 o
   5   9   4      282.32      299.36     12.76 o
   6   9   4     1261.19     1294.02     25.29 o
   7   9   4      570.69      585.86     18.48 o
   8   9   4       50.30       42.28      7.53 o
   9   9   4        9.54       17.70      5.39 o
  -8  10   4      102.45      101.32     17.78 o
  -7  10   4      477.45      434.77     27.33 o
  -6  10   4      254.20      252.71     12.48 o
  -5  10   4       79.90       71.67      7.84 o
  -4  10   4        1.16       -3.66      3.94 o
  -3  10   4      144.37      167.82     14.32 o
  -2  10   4       10.47       13.18      5.02 o
  -1  10   4     1196.45     1163.73     29.43 o
   0  10   4        0.49       -1.60      3.81 o
   1  10   4     1148.18     1137.23     28.69 o
   2  10   4     1129.96     1130.79     30.95 o
   3  10   4      274.48      302.90     15.97 o
   4  10   4       32.62       36.22      7.65 o
   5  10   4       34.03       42.44     14.45 o
   6  10   4      436.34      470.25     14.84 o
   7  10   4       18.54       16.69      4.87 o
   8  10   4       47.96       49.07      6.92 o
  -7  11   4      373.73      384.06     27.66 o
  -6  11   4       27.46       21.07     13.25 o
  -5  11   4       12.05        8.18     13.21 o
  -4  11   4      557.54      558.66     37.49 o
  -3  11   4      779.21      772.07     19.65 o
  -2  11   4      201.95      188.94     15.93 o
  -1  11   4      250.03      224.54     17.33 o
   0  11   4     1231.98     1273.71     24.80 o
   1  11   4      759.87      784.34     25.76 o
   2  11   4      154.68      148.24     12.02 o
   3  11   4        5.67        7.57      5.35 o
   4  11   4      118.78      101.98     10.87 o
   5  11   4      829.64      839.16     29.14 o
   6  11   4      180.63      173.10     14.32 o
   7  11   4        0.55        0.33      6.50 o
  -5  12   4       98.46       71.36     15.72 o
  -4  12   4      537.81      603.01     29.63 o
  -3  12   4      995.02      912.69     33.99 o
  -2  12   4      503.42      500.40     16.25 o
  -1  12   4       33.73       45.98      6.75 o
   0  12   4        6.21       10.91      5.25 o
   1  12   4      243.84      258.54     15.64 o
   2  12   4       68.61       74.24     10.04 o
   3  12   4       25.99       35.56      8.23 o
   4  12   4      373.84      359.78     18.77 o
   5  12   4      445.83      438.47     21.57 o
   6  12   4       27.71       33.34      8.97 o
  -4  13   4      108.55       86.34     16.71 o
  -3  13   4      103.75       76.80     15.06 o
  -2  13   4        1.07       -2.40      4.26 o
  -1  13   4      103.10       92.61     17.45 o
   0  13   4      806.94      818.17     28.31 o
   1  13   4       56.46       71.36     10.21 o
   2  13   4        0.95       -1.32      5.51 o
   3  13   4      204.75      204.71     14.98 o
   4  13   4      204.14      186.76     14.98 o
   0  14   4      337.00      350.48     19.26 o
   1  14   4       41.98       43.71      9.38 o
  -2 -10   5      106.50      125.52     13.75 o
  -1 -10   5       83.30       56.38     10.62 o
   2 -10   5      134.52      192.44     17.61 o
  -4  -9   5       58.23       61.82     11.44 o
  -3  -9   5      148.70      148.57     14.49 o
  -2  -9   5       75.38       73.83     11.19 o
  -1  -9   5        8.84        8.56      7.41 o
   0  -9   5      149.29      156.47     13.91 o
   1  -9   5      188.06      198.53     15.56 o
   3  -9   5      101.22      145.36     15.06 o
   4  -9   5      180.15      156.80     15.56 o
   5  -9   5      248.45      269.24     20.50 o
  -6  -8   5       33.75       32.43      9.22 o
  -5  -8   5       19.93       22.14      8.15 o
  -3  -8   5      561.86      575.35     24.94 o
  -2  -8   5      180.45      165.12     14.08 o
  -1  -8   5       10.62       17.20      7.24 o
   0  -8   5      306.11      346.53     18.68 o
   1  -8   5      572.29      587.86     23.38 o
   2  -8   5     1284.67     1265.94     36.30 o
   3  -8   5       54.40       59.59     10.29 o
   4  -8   5      328.68      339.86     21.07 o
   5  -8   5      187.35      187.34     16.46 o
   6  -8   5      109.43      119.84     14.98 o
  -7  -7   5      223.49      213.93     16.79 o
  -6  -7   5      137.52      148.49     13.25 o
  -5  -7   5      150.06      142.23     12.51 o
  -4  -7   5      754.68      728.29     24.36 o
  -2  -7   5      105.20       88.90     10.54 o
  -1  -7   5       10.38       12.43      6.26 o
   0  -7   5      304.92      290.72     16.63 o
   1  -7   5      756.55      735.45     25.68 o
   2  -7   5      287.81      259.28     15.97 o
   3  -7   5      320.41      309.32     17.37 o
   4  -7   5      614.35      657.24     40.37 o
   5  -7   5     1007.65      991.76     34.24 o
   6  -7   5       51.88       53.83     11.03 o
   7  -7   5      150.91      145.36     15.64 o
  -8  -6   5      187.26      193.60     16.38 o
  -7  -6   5        3.59       -5.93      5.93 o
  -6  -6   5       53.55       47.74      9.63 o
  -5  -6   5     1015.12     1032.01     30.13 o
  -4  -6   5      733.07      769.94     24.28 o
  -3  -6   5      193.40      213.84     12.76 o
  -2  -6   5      123.67      101.57     10.54 o
  -1  -6   5      982.62      983.12     30.13 o
   0  -6   5     1402.59     1399.45     36.71 o
   1  -6   5       90.16       82.97      9.80 o
   2  -6   5      386.67      373.69     18.03 o
   3  -6   5       50.81       44.28      8.64 o
   4  -6   5     1593.19     1636.26     41.65 o
   5  -6   5      676.89      623.26     21.40 o
   6  -6   5       28.22       25.90     11.44 o
   7  -6   5      255.90      261.91     19.51 o
   8  -6   5      191.30      209.32     18.03 o
  -9  -5   5      320.74      329.33     20.25 o
  -8  -5   5       71.73       74.16     11.44 o
  -7  -5   5        0.21       -0.91      6.17 o
  -6  -5   5      446.19      387.68     18.77 o
  -5  -5   5      988.55      991.60     28.81 o
  -4  -5   5      114.78      124.04     10.54 o
  -3  -5   5        6.33        8.64      5.43 o
  -2  -5   5      165.15      135.96      8.44 o
  -1  -5   5     2920.45     2954.41     39.01 o
   0  -5   5     2392.59     2576.42     54.00 o
   1  -5   5        0.12        2.47      5.51 o
   2  -5   5      415.71      391.31     17.86 o
   3  -5   5     1414.67     1400.69     35.97 o
   4  -5   5       35.69       37.20      8.89 o
   5  -5   5      169.99      138.39      9.10 o
   6  -5   5      258.13      260.30     12.51 o
   7  -5   5     1061.02     1088.03     24.73 o
   8  -5   5      326.74      362.00     22.22 o
   9  -5   5       60.08       44.12     12.02 o
  -9  -4   5       36.31       39.10     10.37 o
  -8  -4   5        0.92       -5.93      5.93 o
  -7  -4   5      263.68      283.40     16.87 o
  -6  -4   5      719.84      750.76     25.35 o
  -5  -4   5      495.26      528.68     20.17 o
  -4  -4   5       15.35       20.74      6.34 o
  -3  -4   5      277.47      296.40     13.50 o
  -2  -4   5     1101.19     1128.73     25.60 o
  -1  -4   5     1944.05     1948.29     27.68 o
   0  -4   5      523.10      540.77     15.97 o
   1  -4   5       17.76       10.95      5.76 o
   2  -4   5      877.85      856.94     25.68 o
   3  -4   5     1641.29     1680.30     39.59 o
   4  -4   5      778.55      770.84     25.52 o
   5  -4   5      168.31      163.27     13.70 o
   6  -4   5      123.60      123.98      8.77 o
   7  -4   5      388.52      381.80     17.37 o
   8  -4   5      285.81      286.20     19.75 o
   9  -4   5       98.33      100.01     13.58 o
  -9  -3   5       23.42        9.22      7.74 o
  -8  -3   5      124.97      124.12     13.01 o
  -7  -3   5      552.13      490.24     21.07 o
  -6  -3   5      911.17      915.38     27.57 o
  -5  -3   5      811.26      774.46     24.12 o
  -4  -3   5       44.89       37.20      6.91 o
  -3  -3   5       57.20       54.41      6.91 o
  -2  -3   5     1358.53     1387.76     28.97 o
  -1  -3   5      125.92       86.24      4.90 o
   0  -3   5       45.50       41.45      3.56 o
   1  -3   5      500.73      458.84     14.82 o
   2  -3   5     3825.00     3800.05     69.96 o
   3  -3   5     2135.97     2116.05     45.27 o
   4  -3   5       10.00       11.52      7.16 o
   5  -3   5     1580.82     1527.36     38.69 o
   6  -3   5      679.02      669.83     17.55 o
   7  -3   5       15.71        6.24      6.75 o
   8  -3   5       86.49      109.72      9.11 o
   9  -3   5       20.00       20.50      9.55 o
  10  -3   5      114.87      139.52     14.90 o
 -10  -2   5       50.00       35.06     10.54 o
  -9  -2   5       43.95       40.33      9.71 o
  -8  -2   5      100.04       91.86     11.52 o
  -7  -2   5      568.73      538.48     21.89 o
  -6  -2   5     1447.49     1428.10     35.81 o
  -5  -2   5      197.32      183.14     12.43 o
  -4  -2   5       92.68       83.63      8.31 o
  -3  -2   5     1614.16     1600.70     33.25 o
  -2  -2   5     2035.44     2051.11     38.19 o
  -1  -2   5     1878.46     1977.38     26.90 o
   0  -2   5       36.92       33.44      3.20 o
   1  -2   5     1643.08     1647.63     21.53 o
   2  -2   5     4407.33     4504.22     79.18 o
   3  -2   5     2000.91     2093.58     44.12 o
   4  -2   5      153.86      171.12     12.51 o
   5  -2   5     1665.20     1683.09     40.50 o
   6  -2   5     2121.38     2099.87     33.32 o
   7  -2   5     1201.27     1230.80     25.72 o
   8  -2   5      129.01      141.41     14.24 o
   9  -2   5      120.64      101.82     13.42 o
  10  -2   5      235.89      251.13     18.44 o
 -10  -1   5       65.95       69.14     12.02 o
  -9  -1   5        2.18        0.08      6.91 o
  -8  -1   5       82.04       91.04     11.36 o
  -7  -1   5      397.25      386.29     18.68 o
  -6  -1   5      595.32      628.44     22.39 o
  -5  -1   5        0.17        0.33      5.27 o
  -4  -1   5      691.51      666.64     20.25 o
  -3  -1   5     2963.63     2984.35     53.26 o
  -2  -1   5     2634.43     2676.09     46.83 o
  -1  -1   5      676.99      707.93     12.84 o
   0  -1   5     2119.41     2108.44     26.97 o
   1  -1   5     1180.98     1058.61     15.16 o
   2  -1   5     1596.12     1455.83     32.84 o
   3  -1   5      490.24      478.23     17.37 o
   4  -1   5      658.88      681.12     22.31 o
   5  -1   5     2366.86     2362.41     50.29 o
   6  -1   5     1813.14     1828.81     29.53 o
   7  -1   5      132.58      123.80      8.32 o
   8  -1   5      638.47      575.27     24.36 o
   9  -1   5      299.69      281.42     19.26 o
  10  -1   5      120.31      132.93     14.82 o
 -10   0   5        1.51       -4.43      4.43 o
  -9   0   5      174.72      172.41     14.40 o
  -8   0   5      853.38      841.95     20.02 o
  -7   0   5      664.41      637.58     23.71 o
  -6   0   5       10.80       16.79      7.00 o
  -5   0   5       58.41       73.26      8.89 o
  -4   0   5      858.79      849.53     23.21 o
  -3   0   5     4065.61     4271.61     71.53 o
  -2   0   5      848.74      886.08     20.91 o
  -1   0   5     1785.99     1696.30     23.13 o
   0   0   5     6052.37     6064.02     83.26 o
   1   0   5     6318.94     6777.04     74.15 o
   2   0   5     3591.57     3839.87     43.94 o
   3   0   5      158.31      165.30      4.79 o
   4   0   5      964.26      935.93     15.10 o
   5   0   5     1653.47     1618.69     23.00 o
   6   0   5     1810.90     1909.18     42.64 o
   7   0   5      120.06      106.26     12.26 o
   8   0   5      448.98      459.95     21.89 o
   9   0   5      289.56      312.21     19.26 o
  10   0   5       37.49       46.59     11.03 o
  11   0   5       74.12      114.00     14.90 o
 -10   1   5        0.35       -2.23      5.93 o
  -9   1   5      943.22      920.43     21.82 o
  -8   1   5     1232.49     1251.07     24.79 o
  -7   1   5      689.94      667.51     16.55 o
  -6   1   5       87.64       91.86     10.12 o
  -5   1   5      195.10      171.29     12.35 o
  -4   1   5     5233.38     5422.56     89.80 o
  -3   1   5     5436.19     5591.30     90.54 o
  -2   1   5      192.45      187.18      9.71 o
  -1   1   5     2619.05     2722.33     33.50 o
   0   1   5     8282.56     8907.04     95.82 o
   1   1   5     2690.56     2737.11     47.62 o
   2   1   5     2558.28     2699.99     32.69 o
   3   1   5     3416.81     3496.80     41.23 o
   4   1   5      701.22      571.49     11.11 o
   5   1   5     1380.30     1301.50     32.92 o
   6   1   5      419.85      411.16      8.86 o
   7   1   5      135.76      132.77     13.01 o
   8   1   5      529.71      500.70     23.46 o
   9   1   5      196.60      225.04     17.04 o
  10   1   5       38.78       53.50     11.36 o
  11   1   5       25.94       27.57     10.04 o
 -10   2   5      137.22      153.43     15.31 o
  -9   2   5     1198.29     1249.38     25.79 o
  -8   2   5      124.66      123.00      8.32 o
  -7   2   5        0.35        0.78      3.76 o
  -6   2   5       79.58       67.00      9.30 o
  -5   2   5      590.96      552.14     20.00 o
  -4   2   5     1796.68     1848.54     38.77 o
  -3   2   5      500.06      478.97     16.05 o
  -2   2   5     1066.82     1120.58     25.02 o
  -1   2   5     1538.65     1505.40     20.78 o
   0   2   5     3700.93     3940.45     45.56 o
   1   2   5     3449.10     3730.68     43.31 o
   2   2   5      883.17      840.84     13.68 o
   3   2   5     2517.85     2574.36     32.25 o
   4   2   5     5667.56     5922.02     67.38 o
   5   2   5     1248.74     1274.05     20.33 o
   6   2   5       33.03       34.50      4.32 o
   7   2   5      324.96      298.74     10.08 o
   8   2   5      711.48      719.58     16.68 o
   9   2   5      898.59      889.70     31.69 o
  10   2   5      362.35      332.78     20.99 o
  11   2   5       21.56       33.01     10.78 o
 -10   3   5      747.20      779.16     29.96 o
  -9   3   5      448.32      433.04     21.40 o
  -8   3   5      433.72      404.29     13.23 o
  -7   3   5      166.37      155.75      8.31 o
  -6   3   5      610.41      577.74     21.40 o
  -5   3   5     2274.90     2193.51     45.68 o
  -4   3   5      636.58      718.25     21.57 o
  -3   3   5       97.58       84.12      7.82 o
  -2   3   5     2151.13     2253.95     28.93 o
  -1   3   5     8289.04     8659.31     93.62 o
   0   3   5     2195.67     2209.53     27.94 o
   1   3   5      821.23      736.87     12.63 o
   2   3   5     2354.68     2016.66    302.74 o
   3   3   5     2149.51     2162.27     28.47 o
   4   3   5     1028.14      899.40     15.73 o
   5   3   5        1.38        3.83      2.99 o
   6   3   5        0.58       -1.90      2.92 o
   7   3   5      402.01      349.84     11.22 o
   8   3   5      380.45      399.17     29.14 o
   9   3   5      561.67      534.73     15.23 o
  10   3   5       23.88       21.89      8.81 o
  11   3   5        2.90        0.33      7.41 o
 -10   4   5      283.10      281.42     19.18 o
  -9   4   5      180.95      194.83     15.80 o
  -8   4   5      369.80      359.78     19.10 o
  -7   4   5       14.63       11.85      7.33 o
  -6   4   5      719.74      752.24     24.78 o
  -5   4   5     1737.10     1698.24     38.60 o
  -4   4   5      290.80      325.13     15.23 o
  -3   4   5      192.58      167.17     10.70 o
  -2   4   5      948.20      872.75     13.94 o
  -1   4   5      136.98       74.56      5.47 o
   0   4   5     6618.47     7317.55     79.97 o
   1   4   5      474.77      489.95     10.09 o
   2   4   5     6673.42     7019.78     77.71 o
   3   4   5     6528.70     6862.42     76.98 o
   4   4   5     2952.34     3006.87     38.64 o
   5   4   5      201.07      197.13      9.59 o
   6   4   5      785.83      787.87     16.54 o
   7   4   5     1098.84     1094.16     32.18 o
   8   4   5      786.00      790.94     18.21 o
   9   4   5       86.42       96.94      7.71 o
  10   4   5      163.45      187.86     10.43 o
  11   4   5      180.27      212.44     17.53 o
 -10   5   5      237.75      249.07     18.11 o
  -9   5   5      152.50      161.49     14.90 o
  -8   5   5      111.93       99.93     11.77 o
  -7   5   5      523.07      563.34     22.47 o
  -6   5   5     2548.22     2745.48     56.71 o
  -5   5   5     1045.81      978.27     27.99 o
  -4   5   5       28.90       42.47      7.74 o
  -3   5   5      707.90      695.55     28.60 o
  -2   5   5     2811.02     3069.94     85.44 o
  -1   5   5     3692.18     3731.94     43.38 o
   0   5   5       17.59       22.21      4.40 o
   1   5   5     3121.35     3239.74     44.37 o
   2   5   5     4168.05     4138.10     48.92 o
   3   5   5     5338.55     5538.70     64.15 o
   4   5   5     1682.70     1748.14     26.14 o
   5   5   5      159.31      135.70     13.09 o
   6   5   5     1178.38     1151.47     21.34 o
   7   5   5     1047.95     1002.45     30.58 o
   8   5   5      705.96      675.85     19.88 o
   9   5   5        9.76        8.43      4.57 o
  10   5   5      124.49      125.67      9.02 o
  11   5   5      146.22      142.67     18.56 o
 -10   6   5      310.94      326.28     20.25 o
  -9   6   5       52.62       57.86     10.78 o
  -8   6   5       48.74       53.75      9.96 o
  -7   6   5      440.07      488.27     21.15 o
  -6   6   5      554.19      605.56     22.88 o
  -5   6   5     2193.36     2143.95     46.42 o
  -4   6   5        3.62        5.33      5.02 o
  -3   6   5     1347.47     1363.25     24.14 o
  -2   6   5     5992.49     6131.97     72.94 o
  -1   6   5     2509.67     2558.91     35.24 o
   0   6   5     1174.82     1243.31     17.84 o
   1   6   5       49.39       33.62      3.38 o
   2   6   5      669.73      627.82     12.47 o
   3   6   5      522.33      448.06     15.47 o
   4   6   5      687.39      703.18     15.07 o
   5   6   5     1058.98     1060.78     19.77 o
   6   6   5     1551.08     1559.98     26.54 o
   7   6   5      926.59      891.01     19.67 o
   8   6   5       52.47       63.79     10.29 o
   9   6   5      237.30      239.85     18.03 o
  10   6   5      252.26      257.31     15.19 o
  -9   7   5        0.11       -0.58      7.16 o
  -8   7   5      480.67      485.14     22.22 o
  -7   7   5      898.06      839.49     28.15 o
  -6   7   5      179.29      173.28     10.76 o
  -5   7   5      542.23      533.43     20.08 o
  -4   7   5     1240.63     1185.22     39.30 o
  -3   7   5     3805.99     3900.15     51.73 o
  -2   7   5     2414.90     2501.13     36.25 o
  -1   7   5       96.15       97.72      6.72 o
   0   7   5     2141.57     2189.84     31.68 o
   1   7   5     3453.83     3601.77     45.36 o
   2   7   5     2870.41     2906.19     39.84 o
   3   7   5      159.83      122.64     27.04 o
   4   7   5     1297.23     1346.89     22.90 o
   5   7   5     1222.01     1232.46     22.34 o
   6   7   5      989.13      988.25     20.40 o
   7   7   5      331.23      297.39     11.45 o
   8   7   5        0.00       -3.85      3.85 o
   9   7   5      231.61      226.71     26.17 o
  10   7   5      338.24      330.26     13.64 o
  -9   8   5       52.53       38.77     10.12 o
  -8   8   5      586.26      601.36     25.02 o
  -7   8   5      832.86      765.80     20.86 o
  -6   8   5      633.69      617.21     18.64 o
  -5   8   5       18.46        6.59      6.46 o
  -4   8   5      113.37       95.78      8.11 o
  -3   8   5     3434.44     3373.49     47.09 o
  -2   8   5      841.17      830.19     18.77 o
  -1   8   5      493.31      438.10     13.33 o
   0   8   5     2001.81     1985.40     30.48 o
   1   8   5     3692.06     3718.44     47.93 o
   2   8   5     1147.88     1117.46     18.84 o
   3   8   5        2.96        1.02      3.11 o
   4   8   5       88.18       76.55      5.93 o
   5   8   5      672.19      672.97     16.09 o
   6   8   5      123.51      133.65      8.23 o
   7   8   5       12.53        6.14      4.37 o
   8   8   5       49.90       42.29      7.41 o
   9   8   5       72.04       62.89      7.17 o
  10   8   5       59.16       82.23     10.95 o
  -8   9   5      383.84      362.29     44.98 o
  -7   9   5      138.74      138.97     13.21 o
  -6   9   5       44.77       23.74      6.54 o
  -5   9   5      335.00      325.65     16.54 o
  -4   9   5     2011.78     2073.89     34.81 o
  -3   9   5       21.66       18.69      5.71 o
  -2   9   5      334.89      292.58     12.08 o
  -1   9   5      155.49      160.12      9.05 o
   0   9   5     1080.32     1123.82     21.80 o
   1   9   5     1546.78     1589.54     26.51 o
   2   9   5      326.48      329.90     15.64 o
   3   9   5      373.82      363.24     16.63 o
   4   9   5      648.51      627.98     15.27 o
   5   9   5      397.25      439.00     13.30 o
   6   9   5      104.10      108.87      7.68 o
   7   9   5        1.82        4.82      3.95 o
   8   9   5       45.59       49.84      9.47 o
   9   9   5      200.59      198.45     16.05 o
  -7  10   5      195.85      206.66     12.28 o
  -6  10   5       79.86       85.65      8.72 o
  -5  10   5     1442.93     1353.43     27.81 o
  -4  10   5     2515.61     2487.96     40.16 o
  -3  10   5      184.24      161.90      9.90 o
  -2  10   5      395.18      361.08     13.62 o
  -1  10   5       53.15       57.90      6.81 o
   0  10   5     1299.05     1333.36     28.40 o
   1  10   5      478.30      468.14     24.45 o
   2  10   5       15.62       10.70      5.60 o
   3  10   5      423.97      369.25     17.45 o
   4  10   5      902.63      919.91     28.81 o
   5  10   5      222.80      233.78     10.20 o
   6  10   5      131.11      117.67      8.20 o
   7  10   5       32.72       24.47      5.40 o
   8  10   5      217.61      253.23     23.34 o
  -7  11   5       11.48      -11.77     13.01 o
  -6  11   5       97.17       91.85      9.31 o
  -5  11   5      435.79      441.16     35.89 o
  -4  11   5      369.23      364.50     15.06 o
  -3  11   5      233.23      185.29     14.65 o
  -2  11   5      710.03      704.61     30.66 o
  -1  11   5     1681.28     1692.35     30.24 o
   0  11   5      323.33      287.35     14.12 o
   1  11   5      280.69      309.57     16.38 o
   2  11   5       54.82       51.20      8.48 o
   3  11   5      226.90      226.36     14.90 o
   4  11   5      693.49      632.81     24.28 o
   5  11   5      379.43      346.61     18.19 o
   6  11   5        0.09       10.78      6.34 o
   7  11   5       88.13      111.94     12.51 o
  -5  12   5      363.99      387.76     15.79 o
  -4  12   5      111.83      122.04     28.69 o
  -3  12   5       81.29       75.52      9.92 o
  -2  12   5      954.85      943.26     22.51 o
  -1  12   5      766.02      818.52     27.49 o
   0  12   5      403.54      399.89     16.79 o
   1  12   5       89.50       91.61     10.62 o
   2  12   5      280.53      283.64     16.71 o
   3  12   5      398.02      401.92     20.25 o
   4  12   5      537.68      579.96     24.20 o
   5  12   5       58.16       47.33      9.71 o
   6  12   5      116.99       91.20     11.94 o
  -4  13   5       48.77       39.02     14.82 o
  -3  13   5      144.32      122.30      9.70 o
  -2  13   5      772.03      781.26     21.32 o
  -1  13   5      997.95     1018.20     24.26 o
   0  13   5       47.16       53.75      9.55 o
   1  13   5      513.20      561.44     23.79 o
   2  13   5      121.41      132.19     13.01 o
   3  13   5      688.10      694.21     27.08 o
   4  13   5      416.14      421.60     21.48 o
   5  13   5       10.71       -0.25      6.01 o
  -1  14   5      131.48      130.55     13.09 o
   0  14   5       18.82       16.22      7.00 o
   1  14   5      119.70      175.65     14.65 o
   2  14   5      161.23      172.28     15.15 o
  -3  -9   6      118.07      126.18     14.16 o
  -2  -9   6       22.68       20.33      8.48 o
  -1  -9   6      186.19      224.87     17.12 o
   0  -9   6       30.44       23.95      8.72 o
   1  -9   6        0.29        4.53      7.49 o
   3  -9   6      399.63      470.98     25.19 o
  -4  -8   6      117.31      134.33     14.24 o
  -3  -8   6       14.09       13.91      7.57 o
  -2  -8   6      225.62      236.64     17.45 o
  -1  -8   6      307.81      308.91     19.18 o
   0  -8   6      235.18      262.49     17.53 o
   1  -8   6       72.66       79.51     11.19 o
   2  -8   6       58.87       60.99     10.70 o
   4  -8   6      228.42      270.14     19.43 o
   5  -8   6       23.89       30.70      9.38 o
  -6  -7   6      160.49      191.70     15.23 o
  -3  -7   6      159.25      165.86     14.57 o
  -2  -7   6     1053.09     1069.22     34.74 o
  -1  -7   6      700.48      640.87     25.85 o
   0  -7   6       89.60       87.25     11.36 o
   1  -7   6      132.11      138.45     12.68 o
   2  -7   6      301.56      288.91     17.78 o
   3  -7   6       54.88       45.52     10.04 o
   4  -7   6       38.49       34.41      9.71 o
   5  -7   6       77.68       65.47     10.12 o
   6  -7   6      117.84      144.04     14.82 o
  -7  -6   6      120.25      137.13     13.83 o
  -6  -6   6      365.97      331.88     18.27 o
  -5  -6   6      174.36      183.31     14.08 o
  -4  -6   6        3.14       -0.99      5.93 o
  -3  -6   6      553.28      526.21     23.21 o
  -2  -6   6     1120.94     1131.94     34.57 o
  -1  -6   6      612.33      651.99     25.19 o
   0  -6   6       38.46       43.95      8.89 o
   1  -6   6      464.94      489.75     20.91 o
   2  -6   6     1904.58     2091.93     49.72 o
   3  -6   6     1040.02     1016.38     32.02 o
   4  -6   6      190.23      178.53     14.82 o
   5  -6   6        0.20       -2.65      4.82 o
   6  -6   6      440.50      467.44     23.62 o
   7  -6   6      477.11      469.62     31.32 o
  -8  -5   6      136.56      152.85     15.15 o
  -7  -5   6      366.52      357.15     19.18 o
  -6  -5   6      545.55      573.63     22.88 o
  -5  -5   6      121.76      125.36     11.85 o
  -4  -5   6      127.31      122.73     10.95 o
  -3  -5   6      686.05      741.87     22.47 o
  -2  -5   6      348.02      321.67     17.61 o
  -1  -5   6      417.04      445.14     20.17 o
   0  -5   6      533.67      542.26     21.98 o
   1  -5   6     1876.89     1902.45     45.19 o
   2  -5   6      927.27      889.62     28.40 o
   3  -5   6       22.53       19.34      8.07 o
   4  -5   6       40.10       35.81      9.38 o
   5  -5   6        2.09        8.40      8.15 o
   6  -5   6      252.96      288.83     13.44 o
   7  -5   6       55.45       66.66      8.29 o
   8  -5   6       38.70       55.67     13.46 o
  -8  -4   6      260.80      275.49     18.36 o
  -7  -4   6      526.72      504.07     22.39 o
  -6  -4   6      113.24       91.61     10.87 o
  -5  -4   6       61.69       42.47      8.31 o
  -4  -4   6     1095.30     1026.75     27.74 o
  -3  -4   6     1597.26     1661.53     35.97 o
  -2  -4   6      955.57      924.63     17.99 o
  -1  -4   6        5.79        5.93      5.51 o
   0  -4   6     1711.24     1735.77     41.48 o
   1  -4   6     1855.06     1856.94     43.21 o
   2  -4   6      571.53      570.99     22.06 o
   3  -4   6       68.16       74.99      9.71 o
   4  -4   6      179.67      170.55     13.75 o
   5  -4   6     1793.49     1831.34     45.68 o
   6  -4   6      164.75      181.94     18.89 o
   7  -4   6      122.76      137.59      9.92 o
   8  -4   6        3.83        5.13      6.87 o
   9  -4   6       84.25      103.46     14.24 o
  -9  -3   6       23.09       31.36      9.96 o
  -8  -3   6      233.10      252.53     17.20 o
  -7  -3   6      505.88      469.58     21.40 o
  -6  -3   6        0.11        1.15      6.34 o
  -5  -3   6      253.73      239.11     14.49 o
  -4  -3   6     1464.80     1488.68     34.74 o
  -3  -3   6      980.07     1002.79     25.68 o
  -2  -3   6      191.32      189.83      8.30 o
  -1  -3   6      709.69      704.09     16.50 o
   0  -3   6      574.26      476.09     18.68 o
   1  -3   6     1556.90     1553.70     37.29 o
   2  -3   6      599.02      585.31     21.15 o
   3  -3   6       31.91       26.67      7.65 o
   4  -3   6     1502.62     1498.31     38.27 o
   5  -3   6      523.85      532.63     22.14 o
   6  -3   6        3.85       -0.36      5.31 o
   7  -3   6       12.50       14.02      5.71 o
   8  -3   6       18.70       22.48      6.78 o
   9  -3   6      129.00      141.90     14.90 o
  -9  -2   6       99.95      120.59     13.83 o
  -8  -2   6      221.05      217.38     16.05 o
  -7  -2   6      106.53      100.75     11.69 o
  -6  -2   6       31.97       13.91      7.33 o
  -5  -2   6      703.24      664.58     22.72 o
  -4  -2   6     1198.92     1199.76     29.96 o
  -3  -2   6      467.43      489.42     17.12 o
  -2  -2   6       67.50       70.29     12.80 o
  -1  -2   6     1936.58     2034.56     28.34 o
   0  -2   6     3463.52     3706.45     44.83 o
   1  -2   6     1977.21     1878.09     40.74 o
   2  -2   6      880.68      869.29     25.52 o
   3  -2   6        9.20       10.87      5.93 o
   4  -2   6     2509.07     2535.51     53.91 o
   5  -2   6     1430.70     1506.04     39.34 o
   6  -2   6     1010.73     1050.32     38.03 o
   7  -2   6        2.37        5.39      5.34 o
   8  -2   6        2.40        6.75      9.05 o
   9  -2   6      292.73      319.37     20.17 o
  10  -2   6      145.38      131.04     15.31 o
 -10  -1   6      128.06      135.81     15.06 o
  -9  -1   6      372.58      377.48     21.15 o
  -8  -1   6      480.30      451.06     21.65 o
  -7  -1   6      217.48      213.76     15.06 o
  -6  -1   6      356.11      363.24     17.78 o
  -5  -1   6     3008.31     2975.62     57.78 o
  -4  -1   6     1231.56     1190.63     29.47 o
  -3  -1   6      240.05      213.51     12.02 o
  -2  -1   6      974.10      961.72     45.48 o
  -1  -1   6     3145.93     3110.04     39.09 o
   0  -1   6      444.39      453.28      9.94 o
   1  -1   6      115.54       82.90      5.51 o
   2  -1   6      339.13      387.11     15.80 o
   3  -1   6      746.45      689.93     22.47 o
   4  -1   6     1781.94     1797.84     41.90 o
   5  -1   6     1212.42     1180.34     33.75 o
   6  -1   6      101.80       88.20      7.15 o
   7  -1   6       77.23       75.98      7.31 o
   8  -1   6      255.85      285.87     18.60 o
   9  -1   6      162.72      171.29     15.89 o
  10  -1   6       11.34       30.37     10.95 o
 -10   0   6      197.95      203.14     17.29 o
  -9   0   6       75.72       68.24     11.52 o
  -8   0   6      478.06      446.04     21.24 o
  -7   0   6       43.18       47.66      9.38 o
  -6   0   6      558.98      489.83     20.50 o
  -5   0   6     1091.83     1155.32     30.54 o
  -4   0   6     3006.32     3016.94     56.55 o
  -3   0   6      719.56      719.97     20.58 o
  -2   0   6     3488.62     3635.35     61.90 o
  -1   0   6     7982.04     8291.58     91.53 o
   0   0   6     4364.55     4425.10     51.58 o
   1   0   6      649.74      653.07     11.77 o
   2   0   6     2333.31     2513.94     31.05 o
   3   0   6     3714.53     3812.30     44.64 o
   4   0   6     1806.70     1827.14     41.81 o
   5   0   6      571.94      572.80     22.80 o
   6   0   6       77.49       71.10      6.26 o
   7   0   6     1212.10     1219.27     36.30 o
   8   0   6     1631.12     1615.52     44.45 o
   9   0   6      134.15      143.63     14.49 o
  10   0   6        9.39        8.48      9.14 o
 -10   1   6      350.57      373.61     21.73 o
  -9   1   6      365.08      326.28     19.51 o
  -8   1   6       83.46       71.28     10.95 o
  -7   1   6      606.03      557.16     22.55 o
  -6   1   6     1298.54     1302.08     34.32 o
  -5   1   6     1078.63     1011.03     28.07 o
  -4   1   6      365.55      366.28     16.22 o
  -3   1   6     1880.13     1868.87     38.36 o
  -2   1   6     6865.02     6919.24     78.00 o
  -1   1   6     4266.86     4164.99     49.28 o
   0   1   6     2304.45     2316.82     29.88 o
   1   1   6      358.70      361.16      8.68 o
   2   1   6     2105.41     2026.44     26.42 o
   3   1   6     1327.55     1234.95     18.15 o
   4   1   6     1402.84     1318.17     19.63 o
   5   1   6      222.75      219.82      7.52 o
   6   1   6      276.62      259.44     17.37 o
   7   1   6      882.40      911.35     30.87 o
   8   1   6      550.10      547.04     25.02 o
   9   1   6       68.78       65.52     11.94 o
  10   1   6        0.39       -1.65      8.56 o
 -10   2   6      281.69      304.72     20.08 o
  -9   2   6     1235.05     1221.82     37.62 o
  -8   2   6       97.57      100.17     12.18 o
  -7   2   6      935.58      921.39     29.47 o
  -6   2   6     1316.65     1323.23     34.74 o
  -5   2   6     1184.14     1214.83     31.85 o
  -4   2   6        6.87       10.04      5.84 o
  -3   2   6      785.75      688.45     20.41 o
  -2   2   6     3297.66     3336.74     41.32 o
  -1   2   6     3328.24     3427.19     41.70 o
   0   2   6     1045.93     1185.31     18.11 o
   1   2   6     4941.34     5530.27     62.72 o
   2   2   6     6985.54     7377.72     81.52 o
   3   2   6     3528.34     3554.00     42.92 o
   4   2   6      345.45      307.40      8.43 o
   5   2   6      121.29      120.59      6.04 o
   6   2   6     1392.10     1431.55     38.03 o
   7   2   6      432.39      422.75     20.58 o
   8   2   6        7.91       11.44      7.98 o
   9   2   6       38.85       54.41     11.44 o
  10   2   6       13.96        7.24      7.65 o
  11   2   6      164.69      177.22     17.78 o
 -10   3   6      209.89      221.83     17.78 o
  -9   3   6       16.43       14.73      8.81 o
  -8   3   6      906.92      946.99     31.36 o
  -7   3   6     1075.44     1059.34     32.10 o
  -6   3   6     1509.42     1524.65     38.11 o
  -5   3   6      146.02      125.52     11.19 o
  -4   3   6     1962.96     1888.30     40.83 o
  -3   3   6     4593.73     4604.72     78.44 o
  -2   3   6     1777.37     1784.97     24.98 o
  -1   3   6     1266.57     1226.58     18.72 o
   0   3   6     1380.57     1438.76     20.92 o
   1   3   6     3636.01     3900.29     46.33 o
   2   3   6     5539.37     5808.43     68.85 o
   3   3   6     1440.12     1384.52     20.77 o
   4   3   6       41.49       51.82      9.47 o
   5   3   6      694.01      633.66     13.77 o
   6   3   6     1323.75     1309.55     22.20 o
   7   3   6      388.48      381.92     19.59 o
   8   3   6        1.72       11.94      8.07 o
   9   3   6        0.88       10.21      7.90 o
  10   3   6      232.79      200.10     17.20 o
  11   3   6      249.68      266.77     19.59 o
 -10   4   6      220.44      205.61     17.37 o
  -9   4   6       37.42       37.37     10.37 o
  -8   4   6        3.52       19.26      8.48 o
  -7   4   6     1758.56     1789.28     44.20 o
  -6   4   6     2407.72     2481.26     53.26 o
  -5   4   6      180.50      197.05     13.91 o
  -4   4   6     2610.33     2773.72     54.57 o
  -3   4   6     5048.57     5207.39     60.68 o
  -2   4   6     1455.17     1473.46     21.52 o
  -1   4   6     1042.95     1104.81     29.18 o
   0   4   6      398.51      463.40     13.79 o
   1   4   6      599.80      532.63     11.23 o
   2   4   6      279.26      210.22      7.45 o
   3   4   6      452.67      361.91      9.65 o
   4   4   6       41.71       33.78      7.08 o
   5   4   6     1425.73     1404.66     23.00 o
   6   4   6      748.90      753.50     16.41 o
   7   4   6       37.07       44.17      5.41 o
   8   4   6       59.58       46.36      5.63 o
   9   4   6       96.01       98.70      9.63 o
  10   4   6      185.46      208.66     16.96 o
 -10   5   6       16.88       21.40      9.22 o
  -9   5   6      205.02      178.86     15.56 o
  -8   5   6      328.95      324.72     19.01 o
  -7   5   6      271.18      259.86     16.54 o
  -6   5   6       42.47       38.52      8.56 o
  -5   5   6      593.94      587.37     22.14 o
  -4   5   6     2285.30     2357.55     49.14 o
  -3   5   6     2013.18     2065.28     33.99 o
  -2   5   6      472.79      463.93     21.52 o
  -1   5   6      632.31      661.07     12.84 o
   0   5   6     2577.20     2613.10     58.32 o
   1   5   6     3199.32     3059.90     38.08 o
   2   5   6      949.37      810.68     14.75 o
   3   5   6        4.68        2.35      2.79 o
   4   5   6       55.47       60.45      4.93 o
   5   5   6     1690.55     1606.35     25.78 o
   6   5   6     1092.60     1084.91     20.74 o
   7   5   6       28.78       32.96      5.26 o
   8   5   6      286.54      303.40     18.85 o
   9   5   6      640.48      635.74     17.28 o
  10   5   6       79.39       81.56      8.23 o
  -9   6   6      331.69      300.68     19.18 o
  -8   6   6     1877.89     1850.68     47.41 o
  -7   6   6     1308.91     1259.52     36.13 o
  -6   6   6      854.40      847.97     28.07 o
  -5   6   6       68.56       51.61      9.14 o
  -4   6   6     5519.35     5814.86     99.93 o
  -3   6   6      850.94      877.85     25.68 o
  -2   6   6      268.82      237.14     12.84 o
  -1   6   6     1973.70     1959.84     25.82 o
   0   6   6     4644.22     4523.98     52.74 o
   1   6   6     3234.23     3308.66     40.95 o
   2   6   6      862.53      925.95     16.48 o
   3   6   6       68.08       57.09      4.92 o
   4   6   6      824.88      759.73     28.40 o
   5   6   6      838.03      816.02     17.17 o
   6   6   6      360.42      334.51     12.35 o
   7   6   6       19.50       18.48      4.81 o
   8   6   6       79.83       83.55     10.45 o
   9   6   6      190.06      175.63     11.73 o
  10   6   6       71.28       81.72      7.83 o
  -9   7   6      409.77      393.69     21.89 o
  -8   7   6      345.74      342.17     19.75 o
  -7   7   6       16.46       21.24      8.31 o
  -6   7   6      510.13      528.68     22.39 o
  -5   7   6     1339.81     1331.63     35.48 o
  -4   7   6      297.09      317.88     16.54 o
  -3   7   6     1750.54     1670.83     38.85 o
  -2   7   6       54.02       57.54      7.98 o
  -1   7   6     2898.42     2892.00     55.64 o
   0   7   6     4859.56     5087.89     86.76 o
   1   7   6     1123.91     1132.38     18.30 o
   2   7   6       21.92       16.48      3.54 o
   3   7   6       17.49       12.39      3.55 o
   4   7   6     2010.61     1998.95     30.09 o
   5   7   6      278.38      270.80     11.65 o
   6   7   6      270.70      278.74     10.93 o
   7   7   6      202.80      203.50      9.82 o
   8   7   6      384.33      342.06     12.81 o
   9   7   6        2.85        0.33      6.91 o
  10   7   6       96.62       80.47      8.04 o
  -8   8   6      268.99      268.83     17.86 o
  -7   8   6      151.49      135.40     13.33 o
  -6   8   6     2307.14     2331.13     53.17 o
  -5   8   6     2227.85     2110.86     48.32 o
  -4   8   6     1473.02     1460.06     27.88 o
  -3   8   6     2245.30     2278.83     67.82 o
  -2   8   6      825.20      805.53     18.92 o
  -1   8   6     2343.24     2379.56     35.70 o
   0   8   6     2331.89     2381.83     49.06 o
   1   8   6      523.86      472.88     18.27 o
   2   8   6      183.28      161.95     13.79 o
   3   8   6     1440.15     1408.10     25.23 o
   4   8   6      329.64      358.86     11.56 o
   5   8   6      234.23      219.50      9.56 o
   6   8   6       29.96       27.14      5.26 o
   7   8   6      285.60      263.74     11.33 o
   8   8   6      246.01      253.87     12.06 o
   9   8   6       55.73       57.70     10.78 o
  -8   9   6      206.87      195.82     16.22 o
  -7   9   6      180.84      187.83     15.15 o
  -6   9   6     1008.46      965.27     23.67 o
  -5   9   6     1568.75     1462.04     29.03 o
  -4   9   6      198.92      171.49     13.33 o
  -3   9   6     1567.49     1517.14     42.35 o
  -2   9   6      737.90      722.99     18.54 o
  -1   9   6     1436.85     1449.85     26.48 o
   0   9   6     1164.92     1182.26     24.86 o
   1   9   6      388.36      363.37     21.73 o
   2   9   6      603.59      570.91     20.82 o
   3   9   6     1921.72     2005.67     44.78 o
   4   9   6      159.68      158.96      8.31 o
   5   9   6      120.10      126.47      7.80 o
   6   9   6       72.76       62.00      8.64 o
   7   9   6       51.40       72.24     12.55 o
   8   9   6      110.61      130.64      9.23 o
   9   9   6       55.29       62.33      7.66 o
  -7  10   6      343.31      369.80     31.40 o
  -6  10   6      580.27      574.90     18.69 o
  -5  10   6      532.10      517.10     17.42 o
  -4  10   6       37.15       24.44      6.47 o
  -3  10   6      693.64      652.22     18.45 o
  -2  10   6      841.03      865.42     20.72 o
  -1  10   6      865.05      903.72     20.94 o
   0  10   6      476.89      457.42     14.89 o
   1  10   6      147.09      149.44      9.16 o
   2  10   6     1099.30     1120.25     31.61 o
   3  10   6      654.42      606.47     22.64 o
   4  10   6      131.90      139.68     12.10 o
   5  10   6       21.44       15.15      6.34 o
   6  10   6       56.21       53.54      6.31 o
   7  10   6      498.36      511.51     16.09 o
   8  10   6      107.74      115.71      9.14 o
  -6  11   6      851.45      833.14     22.94 o
  -5  11   6      174.75      165.18     13.33 o
  -4  11   6      212.57      193.59     11.51 o
  -3  11   6     1343.74     1307.22     27.24 o
  -2  11   6     1113.37     1118.48     24.58 o
  -1  11   6       41.53       41.73      6.62 o
   0  11   6       63.20       60.68      7.21 o
   1  11   6      496.36      530.00     21.57 o
   2  11   6     1581.36     1605.64     41.07 o
   3  11   6      955.47      943.94     30.04 o
   4  11   6       81.56       85.85     10.70 o
   5  11   6       71.79       69.64      9.71 o
   6  11   6       90.25      112.35     12.02 o
   7  11   6       30.27       36.71      8.72 o
  -5  12   6        0.20       -5.62      8.72 o
  -4  12   6      147.15      144.06     24.20 o
  -3  12   6      741.22      772.22     27.62 o
  -2  12   6      369.80      373.30     15.04 o
  -1  12   6      302.65      307.42     13.75 o
   0  12   6      106.60       88.90     10.78 o
   1  12   6      137.16      124.45     12.02 o
   2  12   6      488.49      500.37     21.89 o
   3  12   6      132.79      133.34     12.84 o
   4  12   6        5.15        7.90      6.42 o
   5  12   6       84.93       68.98     10.45 o
   6  12   6      286.57      290.97     18.36 o
  -4  13   6      177.13      163.09     11.69 o
  -3  13   6      398.60      421.94     16.66 o
  -2  13   6      376.01      395.35     32.51 o
  -1  13   6        0.05       -4.38      4.72 o
   0  13   6      582.70      592.72     24.61 o
   1  13   6      411.68      435.59     21.24 o
   2  13   6       44.08       64.53     10.21 o
   3  13   6       24.40       21.81      7.74 o
   4  13   6      252.08      243.23     16.79 o
   5  13   6      381.93      358.30     20.08 o
  -1  14   6       82.87       73.42     10.95 o
   0  14   6      137.89      171.87     14.90 o
   1  14   6      389.00      418.96     21.73 o
   2  14   6       47.10       40.58      9.71 o
  -3  -8   7      320.11      313.28     20.99 o
  -2  -8   7      322.29      352.04     21.32 o
  -1  -8   7       16.48       16.87      8.56 o
   0  -8   7       18.10        6.83      7.49 o
   3  -8   7      146.84      151.86     14.90 o
   4  -8   7        5.73       27.33      9.05 o
  -4  -7   7       71.88       99.51     12.92 o
  -3  -7   7      378.64      427.61     22.80 o
  -2  -7   7       82.04       72.43     11.44 o
  -1  -7   7        0.74       -1.40      6.42 o
   0  -7   7       88.44       87.17     12.10 o
   1  -7   7      122.54      135.81     13.91 o
   2  -7   7       30.90       33.01      9.47 o
   3  -7   7      347.54      321.18     19.59 o
   4  -7   7        1.01       -6.67      6.67 o
   5  -7   7       77.08       84.43     19.43 o
  -6  -6   7        6.26        6.75      7.41 o
  -4  -6   7      669.00      684.25     27.99 o
  -3  -6   7      436.45      438.96     22.14 o
  -2  -6   7       49.94       47.90     10.12 o
  -1  -6   7       23.48       29.63      8.48 o
   0  -6   7      354.00      365.71     20.08 o
   1  -6   7      685.27      666.55     26.01 o
   2  -6   7      624.79      598.07     25.27 o
   3  -6   7       47.76       33.91      9.71 o
   4  -6   7      109.14      105.52     13.25 o
   5  -6   7      107.05      106.92     13.75 o
   6  -6   7      340.88      413.28     22.96 o
   7  -6   7       15.83        8.74      7.53 o
  -7  -5   7       58.75       63.05     11.11 o
  -6  -5   7        6.54        1.81      7.24 o
  -5  -5   7      519.68      495.59     21.32 o
  -4  -5   7      648.48      648.03     22.96 o
  -3  -5   7      241.95      253.19     16.46 o
  -2  -5   7       75.18       75.89     10.70 o
  -1  -5   7      135.26      134.74     12.51 o
   0  -5   7      940.79      908.22     30.37 o
   1  -5   7      942.85      913.49     29.55 o
   2  -5   7        4.31        9.71      6.83 o
   3  -5   7      190.96      150.22     13.83 o
   4  -5   7       34.40       45.11     10.45 o
   5  -5   7      220.27      223.39     17.53 o
   6  -5   7      163.74      163.94     10.89 o
   7  -5   7       34.85       16.97      6.83 o
   8  -5   7      170.67      178.70     16.54 o
  -8  -4   7      328.52      352.70     20.91 o
  -7  -4   7       17.58        8.40      7.82 o
  -6  -4   7      171.74      148.90     13.33 o
  -5  -4   7      962.00     1007.57     30.04 o
  -4  -4   7      745.08      762.53     24.45 o
  -3  -4   7      150.98      148.27      8.75 o
  -2  -4   7      440.50      483.82     21.40 o
  -1  -4   7     1042.12     1069.30     32.10 o
   0  -4   7     2106.97     2063.37     48.48 o
   1  -4   7      543.54      560.46     22.39 o
   2  -4   7      131.35      139.85     12.92 o
   3  -4   7      664.93      594.70     23.54 o
   4  -4   7     1332.15     1271.54     36.96 o
   5  -4   7      759.96      698.08     27.74 o
   6  -4   7       11.52        8.75      8.81 o
   7  -4   7       77.92       97.09      9.04 o
   8  -4   7      210.86      213.73     12.89 o
  -8  -3   7       30.61       32.18      9.63 o
  -7  -3   7      138.77      130.13     13.09 o
  -6  -3   7     1034.03     1050.37     31.61 o
  -5  -3   7      638.12      632.31     22.88 o
  -4  -3   7      235.58      212.03     13.83 o
  -3  -3   7       77.44       66.63     10.70 o
  -2  -3   7      139.01      127.17      7.41 o
  -1  -3   7      621.48      597.66     22.22 o
   0  -3   7     1271.06     1291.29     34.74 o
   1  -3   7       99.34       96.14      9.88 o
   2  -3   7      130.45      109.80     10.87 o
   3  -3   7      532.09      477.40     21.07 o
   4  -3   7      724.37      699.81     25.93 o
   5  -3   7      112.44      110.71     13.01 o
   6  -3   7       42.54       52.19     11.52 o
   7  -3   7       49.72       59.16      7.86 o
   8  -3   7      190.87      209.15     17.86 o
   9  -3   7      121.02      141.66     16.54 o
  -9  -2   7      293.91      312.37     20.66 o
  -8  -2   7       29.95       18.44      8.56 o
  -7  -2   7      104.96      105.28     12.10 o
  -6  -2   7     1397.47     1411.96     37.29 o
  -5  -2   7     1251.25     1212.77     32.43 o
  -4  -2   7        0.70        7.33      6.09 o
  -3  -2   7      935.35      964.25     26.13 o
  -2  -2   7     2142.30     2126.88     31.20 o
  -1  -2   7     2733.31     2894.26     38.27 o
   0  -2   7       36.99       20.99      6.34 o
   1  -2   7      115.92      112.77     10.37 o
   2  -2   7      403.67      410.48     18.68 o
   3  -2   7      811.83      792.00     26.09 o
   4  -2   7      373.46      371.96     18.68 o
   5  -2   7      137.15      109.97     12.10 o
   6  -2   7      438.51      428.43     21.81 o
   7  -2   7      341.34      316.57     19.67 o
   8  -2   7      149.73      152.52     16.05 o
   9  -2   7        5.38       19.67      9.55 o
  -9  -1   7       38.56       53.34     11.28 o
  -8  -1   7      103.59       87.74     11.94 o
  -7  -1   7      685.47      667.54     25.93 o
  -6  -1   7      765.23      814.06     27.24 o
  -5  -1   7      194.92      177.71     13.58 o
  -4  -1   7       67.72       53.09      8.31 o
  -3  -1   7      841.88      832.58     23.46 o
  -2  -1   7     1662.75     1611.29     25.28 o
  -1  -1   7     1073.64     1070.42     18.54 o
   0  -1   7      110.23      118.23      9.18 o
   1  -1   7       34.19       32.35      6.75 o
   2  -1   7     1124.36     1099.92     29.96 o
   3  -1   7     1513.07     1532.38     38.36 o
   4  -1   7      181.70      186.02     14.08 o
   5  -1   7       38.78       32.10      8.97 o
   6  -1   7      202.68      225.12     17.53 o
   7  -1   7      820.44      826.16     30.46 o
   8  -1   7      380.96      376.98     22.39 o
   9  -1   7        1.57       14.32      8.97 o
  10  -1   7      161.56      165.53     16.96 o
  -9   0   7        7.69       12.68      8.64 o
  -8   0   7      133.14      134.66     13.58 o
  -7   0   7      865.40      892.25     29.71 o
  -6   0   7      989.53     1047.41     31.03 o
  -5   0   7      825.83      809.20     25.60 o
  -4   0   7        0.39        3.54      6.01 o
  -3   0   7     1185.91     1163.96     28.89 o
  -2   0   7      335.14      279.60     12.72 o
  -1   0   7      138.35      103.15     15.89 o
   0   0   7       70.06       82.00      6.79 o
   1   0   7     1254.39     1256.22     19.18 o
   2   0   7     2529.52     2516.69     32.02 o
   3   0   7      761.86      756.19     25.02 o
   4   0   7      138.26      121.98     11.44 o
   5   0   7      370.89      324.31     18.19 o
   6   0   7      179.37      203.31     16.79 o
   7   0   7      353.96      310.89     19.92 o
   8   0   7      124.36      133.18     14.49 o
   9   0   7       21.19       26.83      9.80 o
  10   0   7      186.77      203.39     18.36 o
  -9   1   7      118.90      154.42     15.39 o
  -8   1   7      338.79      348.75     19.92 o
  -7   1   7     1133.47     1091.28     33.17 o
  -6   1   7      275.28      307.84     17.37 o
  -5   1   7       78.90       77.04      9.96 o
  -4   1   7      949.90      856.61     25.60 o
  -3   1   7     1653.15     1648.03     36.22 o
  -2   1   7     3173.00     3152.33     40.75 o
  -1   1   7        0.28        5.15      2.94 o
   0   1   7      301.07      294.19      8.65 o
   1   1   7     2470.61     2466.24     32.19 o
   2   1   7     2388.81     2390.53     31.10 o
   3   1   7      278.39      280.25      7.61 o
   4   1   7      668.14      718.66     24.36 o
   5   1   7      719.62      684.17     25.35 o
   6   1   7      714.51      704.50     27.00 o
   7   1   7      314.76      284.71     18.11 o
   8   1   7       36.02       25.85      9.63 o
   9   1   7      443.78      406.53     22.55 o
  10   1   7      276.82      291.38     21.24 o
  -9   2   7       14.05       14.90      8.89 o
  -8   2   7     2468.48     2623.83     59.68 o
  -7   2   7     1056.71     1108.98     33.50 o
  -6   2   7       27.37       19.59      7.98 o
  -5   2   7      546.23      534.86     20.91 o
  -4   2   7     1487.72     1379.20     33.75 o
  -3   2   7     5003.73     5086.03     61.17 o
  -2   2   7     4527.78     4751.61     56.89 o
  -1   2   7      176.43      195.46      7.41 o
   0   2   7        2.90        4.59      2.68 o
   1   2   7     3050.23     2947.10     37.29 o
   2   2   7     1492.27     1538.83     22.65 o
   3   2   7      100.92       99.43      5.47 o
   4   2   7      743.47      728.18     14.08 o
   5   2   7      169.56      126.18     11.77 o
   6   2   7      285.70      258.29     16.63 o
   7   2   7      126.15      135.48     13.42 o
   8   2   7       93.32      107.25     13.50 o
   9   2   7      210.43      234.59     17.86 o
  10   2   7      169.11      176.31     17.37 o
  -9   3   7      238.66      245.29     18.03 o
  -8   3   7      547.58      562.43     24.69 o
  -7   3   7      204.72      207.18     15.47 o
  -6   3   7        5.21        3.21      7.08 o
  -5   3   7      644.05      626.72     22.96 o
  -4   3   7     3066.31     3116.87     60.00 o
  -3   3   7     1855.44     1815.08     27.02 o
  -2   3   7      603.80      616.85     15.27 o
  -1   3   7        8.37        8.55      4.40 o
   0   3   7     2730.41     2621.22     45.64 o
   1   3   7     1359.54     1230.92     19.47 o
   2   3   7      303.81      266.35      8.40 o
   3   3   7      207.54      188.77      7.27 o
   4   3   7     1857.78     1820.88     26.62 o
   5   3   7     1054.42      996.57     18.13 o
   6   3   7       28.43       26.88      4.34 o
   7   3   7      721.81      695.94     27.16 o
   8   3   7      139.34      126.02     13.58 o
   9   3   7       79.82       93.59     13.09 o
  10   3   7       98.92      117.70     14.90 o
  -9   4   7     1949.38     1928.38     50.87 o
  -8   4   7     1699.70     1705.07     45.60 o
  -7   4   7      735.84      765.25     27.49 o
  -6   4   7      382.42      347.93     18.27 o
  -5   4   7     2167.34     2184.04     48.23 o
  -4   4   7     2511.24     2591.73     53.17 o
  -3   4   7       92.90       82.91      5.67 o
  -2   4   7      246.79      221.90      7.87 o
  -1   4   7     1161.15     1181.99     19.14 o
   0   4   7     2747.59     2914.55     37.25 o
   1   4   7      579.39      547.62     18.40 o
   2   4   7        4.71        3.35      2.83 o
   3   4   7      130.19      107.34      6.21 o
   4   4   7     1129.05     1125.33     40.46 o
   5   4   7      987.20      973.13     18.36 o
   6   4   7       23.31       28.11      4.60 o
   7   4   7        0.64       -0.23      3.38 o
   8   4   7      353.51      336.49     20.41 o
   9   4   7      234.57      282.08     18.68 o
  10   4   7       85.27       99.84     13.50 o
  -9   5   7      383.01      389.00     21.89 o
  -8   5   7       12.03        9.55      7.98 o
  -7   5   7       95.53       87.33     11.94 o
  -6   5   7       35.65       39.59      9.14 o
  -5   5   7     3006.96     3157.28     63.54 o
  -4   5   7     1479.84     1549.17     37.86 o
  -3   5   7       52.18       52.95      6.96 o
  -2   5   7      756.08      783.53     15.72 o
  -1   5   7     3730.40     3976.96     72.19 o
   0   5   7      267.94      221.72     14.98 o
   1   5   7      882.84      932.47     16.49 o
   2   5   7        3.41        8.83      3.26 o
   3   5   7      871.32      860.10     16.52 o
   4   5   7      924.13      907.99     17.48 o
   5   5   7      143.92      127.37      7.38 o
   6   5   7      135.15      126.95     12.76 o
   7   5   7        1.21        0.59      3.73 o
   8   5   7        3.94        6.19      4.27 o
   9   5   7       23.73       18.77      8.48 o
  10   5   7       24.14       21.65      9.14 o
  -9   6   7      149.72      142.56     14.90 o
  -8   6   7       68.69       69.06     11.52 o
  -7   6   7      222.17      188.99     15.23 o
  -6   6   7     1820.65     1857.02     45.85 o
  -5   6   7     2570.79     2724.33     57.45 o
  -4   6   7     1206.63     1226.10     33.34 o
  -3   6   7        5.73       11.28      6.83 o
  -2   6   7     1812.28     1778.82     39.67 o
  -1   6   7     3190.39     3107.39     38.92 o
   0   6   7      720.32      696.07     26.34 o
   1   6   7        0.69        2.30      3.11 o
   2   6   7       29.89       32.72      4.25 o
   3   6   7     1073.86     1069.11     24.94 o
   4   6   7      516.56      502.02     21.57 o
   5   6   7       20.20       18.85      5.47 o
   6   6   7      183.44      177.88      8.85 o
   7   6   7      471.82      453.43     13.74 o
   8   6   7      225.75      233.79     20.58 o
   9   6   7       53.51       54.58      9.67 o
  10   6   7       75.38       67.33     12.18 o
  -9   7   7      276.34      247.34     18.52 o
  -8   7   7       10.32       15.06      8.23 o
  -7   7   7      993.79      891.35     30.78 o
  -6   7   7     1505.57     1552.96     41.48 o
  -5   7   7       73.83       72.93     10.29 o
  -4   7   7      460.92      463.49     20.33 o
  -3   7   7      133.37      130.38     11.28 o
  -2   7   7     2057.95     2095.23     45.44 o
  -1   7   7     3995.49     4160.33     74.82 o
   0   7   7      725.95      748.95     23.13 o
   1   7   7      716.16      725.32     14.47 o
   2   7   7     1306.23     1353.48     22.03 o
   3   7   7      524.37      504.04     12.65 o
   4   7   7      871.34      845.03     17.55 o
   5   7   7        0.20        2.28      3.68 o
   6   7   7      209.55      213.38      9.82 o
   7   7   7      690.18      684.01     17.49 o
   8   7   7      481.57      445.17     19.38 o
   9   7   7      115.50      101.82     13.25 o
  10   7   7        2.17        6.01      5.93 o
  -8   8   7       97.10      105.77     13.33 o
  -7   8   7      990.78      972.34     32.84 o
  -6   8   7      397.97      414.85     20.66 o
  -5   8   7      507.90      532.80     22.14 o
  -4   8   7       32.43       39.67      8.40 o
  -3   8   7      438.56      444.56     19.51 o
  -2   8   7     1765.83     1793.56     41.73 o
  -1   8   7      919.55      861.55     26.17 o
   0   8   7      221.12      192.85     12.92 o
   1   8   7      761.53      789.03     24.45 o
   2   8   7     1070.32     1061.98     28.81 o
   3   8   7      421.65      410.47     11.72 o
   4   8   7       48.85       64.17      9.30 o
   5   8   7     1011.74      998.99     20.57 o
   6   8   7     1135.05     1167.28     31.77 o
   7   8   7      171.93      171.60     20.25 o
   8   8   7       41.89       40.33      6.71 o
   9   8   7        2.56        4.82      6.67 o
  -8   9   7      304.36      317.23     20.00 o
  -7   9   7      964.89     1040.08     34.24 o
  -6   9   7      319.72      341.51     19.10 o
  -5   9   7       18.21        0.33      6.09 o
  -4   9   7     1171.14     1119.10     32.84 o
  -3   9   7      490.10      471.48     20.33 o
  -2   9   7     1323.83     1366.77     35.89 o
  -1   9   7       70.54       58.61      8.48 o
   0   9   7     1606.87     1655.11     40.00 o
   1   9   7     2210.93     2264.13     48.81 o
   2   9   7     1354.86     1388.50     35.31 o
   3   9   7      232.61      232.12     14.08 o
   4   9   7      188.61      173.75      8.72 o
   5   9   7       25.57       40.91      5.56 o
   6   9   7      294.50      283.69     16.38 o
   7   9   7      334.33      344.40     13.05 o
   8   9   7        3.73        1.66      4.50 o
   9   9   7       98.50      109.42      9.05 o
  -7  10   7      536.04      506.05     23.87 o
  -6  10   7      121.30      116.39     12.51 o
  -5  10   7      102.22       86.51     10.95 o
  -4  10   7      425.79      454.60     20.82 o
  -3  10   7     1361.54     1406.48     28.31 o
  -2  10   7      290.37      268.50     19.34 o
  -1  10   7       28.55       22.14      7.00 o
   0  10   7       74.38       78.20      9.47 o
   1  10   7     1264.33     1248.41     34.08 o
   2  10   7      574.94      564.32     21.98 o
   3  10   7        8.91        5.51      5.76 o
   4  10   7      373.28      405.63     18.85 o
   5  10   7      309.78      283.56     16.46 o
   6  10   7      197.83      211.16     18.40 o
   7  10   7        7.02        4.88      4.23 o
   8  10   7      335.27      347.18     13.97 o
  -6  11   7       82.21       67.00     10.87 o
  -5  11   7      115.54      117.51     10.06 o
  -4  11   7      914.89      972.35     40.62 o
  -3  11   7      625.15      632.54     29.63 o
  -2  11   7       46.02       29.00      6.60 o
  -1  11   7      294.21      296.95     16.05 o
   0  11   7       70.83       71.33      7.65 o
   1  11   7      120.28      132.60     11.85 o
   2  11   7      127.34      110.38     11.36 o
   3  11   7      245.43      220.10     14.82 o
   4  11   7      221.74      240.35     15.47 o
   5  11   7      316.83      307.27     17.29 o
   6  11   7      107.24      110.71     11.77 o
   7  11   7       16.35       11.19      6.91 o
  -5  12   7      270.23      251.24     14.12 o
  -4  12   7      250.77      239.87     12.83 o
  -3  12   7      126.52      137.28     23.29 o
  -2  12   7       18.52       11.95     10.78 o
  -1  12   7      147.29      144.24     10.26 o
   0  12   7      885.78      865.01     29.22 o
   1  12   7       19.00       20.99      7.24 o
   2  12   7      176.66      183.72     14.40 o
   3  12   7      670.57      694.62     26.50 o
   4  12   7      293.33      329.90     18.93 o
   5  12   7      175.45      183.80     14.49 o
   6  12   7       22.89       27.82      8.23 o
  -4  13   7      146.07      152.60     19.51 o
  -3  13   7       23.12       15.52     11.65 o
  -2  13   7       15.78       23.75      9.84 o
  -1  13   7      396.54      339.20     18.93 o
   0  13   7      684.71      699.97     27.24 o
   1  13   7       91.72       95.89     11.69 o
   2  13   7       14.29       12.92      6.91 o
   3  13   7        4.02       11.94      6.50 o
   4  13   7       85.97       97.62     12.10 o
   0  14   7      168.06      188.25     15.56 o
   1  14   7        1.26        0.82      5.76 o
  -3  -7   8       79.22       75.40     12.43 o
  -2  -7   8       41.23       65.68     12.02 o
  -1  -7   8      166.45      189.15     16.79 o
   0  -7   8       64.80       55.15     10.95 o
   1  -7   8       40.69       49.96     10.87 o
   2  -7   8       14.05        2.80      8.07 o
   3  -7   8       33.51       32.43     10.12 o
  -5  -6   8      251.35      250.64     18.68 o
  -4  -6   8       78.44      107.42     13.66 o
  -3  -6   8       20.68       27.99      8.48 o
  -2  -6   8      191.08      207.01     15.97 o
  -1  -6   8      305.74      286.28     18.52 o
   0  -6   8      108.67      102.39     12.84 o
   1  -6   8       21.30       25.76      9.05 o
   2  -6   8      283.27      301.51     19.59 o
   3  -6   8      488.87      469.17     23.29 o
   4  -6   8      322.73      336.65     20.91 o
   5  -6   8       64.76       25.43     10.37 o
  -6  -5   8       70.29       78.28     11.11 o
  -5  -5   8      181.80      192.69     15.72 o
  -4  -5   8      155.03      180.10     15.72 o
  -3  -5   8        7.39       19.34      7.82 o
  -2  -5   8      254.20      271.38     18.03 o
  -1  -5   8      505.28      529.59     24.36 o
   0  -5   8      210.48      226.77     16.54 o
   1  -5   8        4.11        4.28      6.50 o
   2  -5   8      269.96      272.70     18.03 o
   3  -5   8      346.84      355.83     20.50 o
   4  -5   8      373.54      362.66     20.66 o
   5  -5   8       17.03       18.52      9.05 o
   6  -5   8       48.96       64.17      8.01 o
   7  -5   8      415.10      425.14     20.82 o
  -7  -4   8      371.18      371.39     20.50 o
  -6  -4   8       93.88       97.21     11.85 o
  -5  -4   8      120.98      120.09     12.02 o
  -4  -4   8       26.41        9.55      6.42 o
  -3  -4   8      430.11      446.29     21.98 o
  -2  -4   8      505.56      507.28     22.80 o
  -1  -4   8      224.34      220.92     15.97 o
   0  -4   8       88.84       90.62     11.11 o
   1  -4   8      435.00      424.23     20.82 o
   2  -4   8      408.79      412.71     20.50 o
   3  -4   8      231.32      225.20     16.63 o
   4  -4   8       10.92        0.33      7.16 o
   5  -4   8       24.01       34.49     10.54 o
   6  -4   8      278.89      288.66     20.50 o
   7  -4   8      247.40      264.59     13.95 o
  -7  -3   8      183.90      206.77     16.46 o
  -6  -3   8      395.22      378.38     19.67 o
  -5  -3   8       84.85       75.23     10.45 o
  -4  -3   8       79.56       75.65      7.07 o
  -3  -3   8      374.53      380.46     12.68 o
  -2  -3   8      797.31      851.67     29.39 o
  -1  -3   8      839.44      847.31     28.89 o
   0  -3   8       64.92       73.42      9.96 o
   1  -3   8     1243.97     1145.60     33.67 o
   2  -3   8      386.15      363.07     18.85 o
   3  -3   8      275.96      280.52     17.70 o
   4  -3   8        4.74        4.44      8.15 o
   5  -3   8      388.95      316.32     19.34 o
   6  -3   8     1205.74     1241.74     39.26 o
   7  -3   8      139.84      141.56     10.10 o
   8  -3   8        2.88        0.91     10.12 o
  -8  -2   8      303.20      317.80     20.00 o
  -7  -2   8      726.55      756.85     28.23 o
  -6  -2   8     1069.33     1092.93     33.17 o
  -5  -2   8        8.09        5.76      6.91 o
  -4  -2   8       36.57       28.64      8.31 o
  -3  -2   8      149.89      143.13      8.18 o
  -2  -2   8      761.64      728.05     16.48 o
  -1  -2   8        0.17        6.75      5.35 o
   0  -2   8     1165.80     1207.42     33.91 o
   1  -2   8      562.83      553.05     21.73 o
   2  -2   8       80.93       77.37     10.37 o
   3  -2   8       18.26       10.45      7.65 o
   4  -2   8       50.10       44.37      9.55 o
   5  -2   8      324.27      347.35     20.66 o
   6  -2   8      547.77      576.75     26.75 o
   7  -2   8      170.67      164.46     16.54 o
   8  -2   8        0.18        0.74      8.31 o
   9  -2   8       61.04       85.52     14.90 o
  -8  -1   8      297.58      324.06     20.00 o
  -7  -1   8      353.92      354.60     19.84 o
  -6  -1   8        2.42       -0.82      6.75 o
  -5  -1   8      150.25      125.28     12.02 o
  -4  -1   8      519.61      510.57     20.00 o
  -3  -1   8      657.09      660.61     16.12 o
  -2  -1   8      102.66       90.44      6.54 o
  -1  -1   8      166.27      153.08     10.66 o
   0  -1   8      869.15      800.56     25.76 o
   1  -1   8      762.37      783.60     25.60 o
   2  -1   8      145.36      122.81     11.61 o
   3  -1   8       81.45       63.63      9.55 o
   4  -1   8      443.76      440.53     21.57 o
   5  -1   8      538.92      606.88     25.68 o
   6  -1   8      203.67      227.67     18.27 o
   7  -1   8        0.57        2.30      9.22 o
   8  -1   8       64.49       87.17     13.91 o
   9  -1   8      221.04      241.09     20.00 o
  -9   0   8      308.31      298.54     20.50 o
  -8   0   8      402.26      419.62     22.06 o
  -7   0   8      137.28      145.11     13.99 o
  -6   0   8        6.63        2.30      6.91 o
  -5   0   8      343.56      332.95     17.45 o
  -4   0   8     2017.67     2056.21     45.11 o
  -3   0   8     1760.17     1824.70     29.10 o
  -2   0   8       83.33       88.07      6.31 o
  -1   0   8       43.49       30.51      7.08 o
   0   0   8     1079.58     1092.82     20.91 o
   1   0   8      668.07      636.35     22.39 o
   2   0   8      174.20      183.47     12.92 o
   3   0   8       35.86       35.31      8.23 o
   4   0   8      212.10      193.18     14.49 o
   5   0   8      223.34      216.15     16.87 o
   6   0   8      109.29      111.86     13.75 o
   7   0   8       89.88       82.89     12.68 o
   8   0   8      162.45      160.92     16.46 o
   9   0   8      257.98      257.06     20.33 o
  -9   1   8      354.10      354.76     21.65 o
  -8   1   8      257.68      236.48     17.53 o
  -7   1   8       81.52       90.46     12.10 o
  -6   1   8       79.07       64.61     10.37 o
  -5   1   8      828.08      817.35     26.67 o
  -4   1   8      402.38      368.67     17.37 o
  -3   1   8      305.70      325.89     10.97 o
  -2   1   8       50.46       71.48      5.70 o
  -1   1   8      537.11      496.59     12.27 o
   0   1   8     1148.05     1103.75     18.86 o
   1   1   8      921.95      896.04     35.76 o
   2   1   8       67.72       68.79     11.40 o
   3   1   8      855.10      907.15     28.23 o
   4   1   8      321.59      313.93     18.11 o
   5   1   8       14.38       14.73      8.40 o
   6   1   8       69.80       57.62     11.36 o
   7   1   8       12.61       22.88      9.96 o
   8   1   8      520.71      484.65     24.61 o
   9   1   8      189.99      186.35     17.20 o
  10   1   8       32.94       34.24     11.94 o
  -9   2   8     1157.24     1270.39     40.50 o
  -8   2   8      254.38      247.51     17.78 o
  -7   2   8        0.32       -4.53      6.91 o
  -6   2   8      481.63      489.01     21.65 o
  -5   2   8     1016.14      979.91     29.55 o
  -4   2   8      738.31      734.91     16.75 o
  -3   2   8      106.94      111.86      6.98 o
  -2   2   8       60.82       52.29      5.09 o
  -1   2   8     2151.94     2158.90     30.67 o
   0   2   8      773.02      742.34     14.88 o
   1   2   8      636.32      663.89     13.68 o
   2   2   8      131.23      141.68      6.68 o
   3   2   8     2226.90     2257.43     30.99 o
   4   2   8     1900.45     1935.71     45.35 o
   5   2   8      985.60      977.20     31.03 o
   6   2   8       29.87       19.51      8.81 o
   7   2   8     1230.16     1117.04     36.05 o
   8   2   8      687.77      664.00     28.07 o
   9   2   8      232.05      252.86     19.84 o
  10   2   8       19.99       32.60     11.61 o
  -9   3   8       30.41       36.22     10.62 o
  -8   3   8      452.63      462.51     22.96 o
  -7   3   8       66.45       63.05     10.70 o
  -6   3   8     1537.27     1571.65     41.07 o
  -5   3   8      834.73      853.73     27.66 o
  -4   3   8      485.77      457.68     12.75 o
  -3   3   8      267.24      280.19     13.99 o
  -2   3   8     1417.96     1413.66     23.10 o
  -1   3   8     2176.13     2222.42     31.20 o
   0   3   8     1910.20     1984.67     28.55 o
   1   3   8        7.43       13.76      3.54 o
   2   3   8     1789.50     1836.77     32.22 o
   3   3   8     1326.06     1302.47     21.30 o
   4   3   8      367.11      343.00     10.16 o
   5   3   8      733.67      672.32     25.52 o
   6   3   8      174.93      151.45     13.83 o
   7   3   8      373.87      366.94     20.41 o
   8   3   8      315.19      326.86     20.91 o
   9   3   8      123.58      122.64     15.15 o
  10   3   8        4.28       12.02      9.80 o
  -9   4   8      163.90      174.33     16.13 o
  -8   4   8        7.41        7.16      8.23 o
  -7   4   8     1236.27     1249.73     37.04 o
  -6   4   8     1360.27     1398.46     38.36 o
  -5   4   8     1028.25     1062.47     31.85 o
  -4   4   8       11.18       11.38      3.74 o
  -3   4   8     2028.29     2000.50     29.69 o
  -2   4   8     2315.44     2339.31     32.83 o
  -1   4   8      391.48      407.55     10.94 o
   0   4   8      762.23      761.48     15.25 o
   1   4   8      666.85      654.92     14.13 o
   2   4   8     3682.02     3857.89     48.42 o
   3   4   8      466.39      470.22     12.18 o
   4   4   8      397.91      377.41     11.04 o
   5   4   8       28.43       22.82      4.27 o
   6   4   8      573.38      570.79     14.35 o
   7   4   8      204.74      213.35     17.29 o
   8   4   8       81.69       80.09     12.92 o
   9   4   8       64.91       59.02     12.35 o
  10   4   8      155.34      171.78     17.20 o
  -9   5   8        2.86        3.21      7.82 o
  -8   5   8      573.98      521.11     24.78 o
  -7   5   8       48.44       38.19      9.63 o
  -6   5   8      381.68      350.73     19.18 o
  -5   5   8     1515.66     1476.25     38.77 o
  -4   5   8      985.76      926.00     28.64 o
  -3   5   8     3045.47     3317.16     43.38 o
  -2   5   8     2424.11     2564.45     44.65 o
  -1   5   8      228.89      201.51      9.96 o
   0   5   8      223.06      228.03      8.64 o
   1   5   8     1333.60     1271.53     49.55 o
   2   5   8     1075.90     1048.65     19.13 o
   3   5   8     1684.40     1654.45     25.90 o
   4   5   8      111.51      101.12     12.39 o
   5   5   8      577.88      548.04     14.02 o
   6   5   8     1216.00     1202.47     23.29 o
   7   5   8      749.63      725.43     17.44 o
   8   5   8      596.34      536.67     24.86 o
   9   5   8       50.02       56.30     11.69 o
  10   5   8       98.66      117.29     14.82 o
  -8   6   8      196.33      183.80     16.13 o
  -7   6   8      477.67      490.98     23.54 o
  -6   6   8      877.29      893.49     30.46 o
  -5   6   8        0.72        4.28      6.83 o
  -4   6   8      448.05      412.38     19.43 o
  -3   6   8      865.15      936.78     28.40 o
  -2   6   8      258.97      248.17     14.32 o
  -1   6   8       36.35       36.04      4.45 o
   0   6   8      482.74      476.04     11.89 o
   1   6   8      957.72      985.01     18.03 o
   2   6   8      454.23      440.93     23.29 o
   3   6   8      268.03      257.88      9.71 o
   4   6   8     1985.25     2017.25     30.78 o
   5   6   8      301.24      303.59     11.10 o
   6   6   8      532.90      558.28     14.94 o
   7   6   8      621.25      633.68     16.72 o
   8   6   8      273.12      250.78     11.15 o
   9   6   8        7.12        8.23      8.23 o
  10   6   8      190.49      178.20     17.45 o
  -8   7   8      245.14      313.11     20.00 o
  -7   7   8      299.41      314.18     19.18 o
  -6   7   8        0.45       -1.15      6.91 o
  -5   7   8      361.16      331.71     18.27 o
  -4   7   8      248.32      267.92     16.63 o
  -3   7   8     1123.24     1188.73     32.92 o
  -2   7   8       62.73       54.24      8.64 o
  -1   7   8     1066.92     1099.10     30.04 o
   0   7   8     1609.21     1612.80     37.86 o
   1   7   8     1101.01     1138.67     20.37 o
   2   7   8     1256.15     1284.10     21.94 o
   3   7   8      292.82      300.74     16.22 o
   4   7   8        4.26       -1.79      3.44 o
   5   7   8     1003.64     1020.51     20.82 o
   6   7   8      577.35      572.79     21.69 o
   7   7   8       63.49       70.74      7.01 o
   8   7   8       11.33       13.96      4.88 o
   9   7   8      188.02      191.48     10.86 o
  -8   8   8      460.77      481.93     24.53 o
  -7   8   8      255.77      278.13     18.44 o
  -6   8   8        9.35       13.50      7.74 o
  -5   8   8      226.07      203.31     15.31 o
  -4   8   8      868.20      845.91     28.31 o
  -3   8   8      501.07      518.15     21.32 o
  -2   8   8      304.23      321.75     16.87 o
  -1   8   8      657.49      675.28     23.62 o
   0   8   8     1951.04     1955.38     44.04 o
   1   8   8     1663.57     1639.55     39.18 o
   2   8   8      358.27      318.54     15.64 o
   3   8   8      147.93      126.18      8.48 o
   4   8   8      272.00      264.91     10.24 o
   5   8   8      766.79      778.03     18.13 o
   6   8   8        0.55        2.36      3.96 o
   7   8   8       20.55       14.66      5.06 o
   8   8   8      257.63      278.37     12.23 o
   9   8   8      469.59      477.50     16.17 o
  -7   9   8      152.34      167.09     15.47 o
  -6   9   8       78.91       77.13     11.28 o
  -5   9   8      786.87      806.15     28.89 o
  -4   9   8      510.96      521.03     22.55 o
  -3   9   8      133.19      132.69     12.18 o
  -2   9   8       16.70       17.45      7.16 o
  -1   9   8       18.17       17.94      6.67 o
   0   9   8      180.35      153.02     12.26 o
   1   9   8       94.49       80.83      9.55 o
   2   9   8       29.64       38.19      7.49 o
   3   9   8      210.78      212.12     13.66 o
   4   9   8     1195.66     1160.17     32.76 o
   5   9   8      594.64      626.32     16.44 o
   6   9   8      779.75      784.76     19.12 o
   7   9   8       12.25       17.99      7.65 o
   8   9   8      209.20      220.76     11.33 o
  -7  10   8       22.93       14.65      8.15 o
  -6  10   8      128.35      150.71     14.65 o
  -5  10   8      449.00      414.27     20.91 o
  -4  10   8     1016.06      980.82     31.94 o
  -3  10   8      126.98      137.38     12.84 o
  -2  10   8      770.28      776.60     27.16 o
  -1  10   8      527.11      499.63     21.15 o
   0  10   8       10.92       22.22      7.16 o
   1  10   8      123.34      125.19     11.19 o
   2  10   8      163.83      158.12     12.59 o
   3  10   8      632.92      656.35     24.28 o
   4  10   8      709.42      739.32     26.17 o
   5  10   8       62.96       67.17      9.88 o
   6  10   8      113.79      118.53     11.69 o
   7  10   8      235.96      223.16     31.98 o
   8  10   8      102.72      147.51     10.02 o
  -6  11   8      229.24      251.54     17.70 o
  -5  11   8      227.23      193.27     15.39 o
  -4  11   8      352.83      309.41     18.68 o
  -3  11   8      142.32      153.26     13.75 o
  -2  11   8     1013.45      971.93     31.44 o
  -1  11   8     1569.18     1579.88     41.81 o
   0  11   8      394.05      462.18     21.15 o
   1  11   8      570.66      553.21     22.72 o
   2  11   8      113.38      110.05     11.44 o
   3  11   8      584.31      604.49     24.12 o
   4  11   8      416.61      402.25     19.84 o
   5  11   8       76.61       67.08      9.96 o
   6  11   8       25.08       37.04      8.89 o
   7  11   8       45.93       36.22      8.81 o
  -5  12   8      388.02      368.09     20.82 o
  -4  12   8       37.83       61.57     10.37 o
  -3  12   8      306.91      302.16     18.11 o
  -2  12   8      653.16      641.28     26.01 o
  -1  12   8      226.32      224.13     15.56 o
   0  12   8       33.84       30.70      8.07 o
   1  12   8        4.50        1.56      5.60 o
   2  12   8        0.79       -2.30      5.27 o
   3  12   8       17.97       33.50      8.40 o
   4  12   8      106.91      113.84     12.76 o
   5  12   8        3.11       -1.15      5.35 o
   6  12   8       33.85       51.03     10.21 o
  -3  13   8       12.83       17.29      7.90 o
  -2  13   8      276.80      281.59     17.78 o
  -1  13   8      267.99      268.75     17.12 o
   0  13   8        1.60       11.44      6.83 o
   1  13   8      562.07      564.74     24.78 o
   2  13   8      213.15      195.49     15.64 o
   3  13   8      337.80      321.26     19.10 o
   4  13   8      109.24      125.69     13.58 o
  -3  -6   9      127.51      129.39     15.06 o
  -2  -6   9      112.99      103.05     13.99 o
  -1  -6   9        3.00        3.13      7.57 o
   0  -6   9       14.61       11.85      7.90 o
   1  -6   9       51.50       44.86     10.62 o
   2  -6   9      202.50      208.82     17.61 o
   3  -6   9      100.10      112.52     13.91 o
   4  -6   9        4.73        5.84      9.63 o
  -5  -5   9        2.79        2.80      5.84 o
  -4  -5   9      104.14      107.91     13.50 o
  -3  -5   9      498.17      508.93     25.27 o
  -2  -5   9      124.68      138.78     14.82 o
  -1  -5   9        3.56        1.40      6.34 o
   0  -5   9       46.51       50.21     10.29 o
   1  -5   9      143.01      141.49     14.82 o
   2  -5   9      435.74      457.16     23.29 o
   3  -5   9       23.28       32.43      9.80 o
   4  -5   9      111.15      131.53     15.31 o
   5  -5   9      203.70      213.35     18.52 o
  -5  -4   9       38.11       28.73      9.05 o
  -4  -4   9      250.85      276.65     18.68 o
  -3  -4   9      319.62      314.10     19.34 o
  -2  -4   9        9.46       12.26      6.91 o
  -1  -4   9        0.98        1.23      6.83 o
   0  -4   9       17.43       13.66      7.49 o
   1  -4   9      166.36      146.18     13.91 o
   2  -4   9      234.28      244.96     17.12 o
   3  -4   9       53.43       43.79     10.12 o
   4  -4   9       73.06      100.01     13.58 o
   5  -4   9      455.79      502.92     25.76 o
   6  -4   9      239.65      213.84     18.93 o
  -7  -3   9       96.87       75.64     12.26 o
  -6  -3   9        2.20       -2.14      7.16 o
  -5  -3   9       66.38       74.70      7.81 o
  -4  -3   9      326.12      337.15     19.67 o
  -3  -3   9      246.15      250.97     16.71 o
  -2  -3   9       19.86       22.55      8.07 o
  -1  -3   9      147.38      139.60     13.58 o
   0  -3   9      589.06      562.43     24.20 o
   1  -3   9      636.81      605.40     25.43 o
   2  -3   9        5.35        6.83      7.24 o
   3  -3   9        6.90        2.63      7.65 o
   4  -3   9      303.60      277.88     18.60 o
   5  -3   9      366.54      384.97     22.47 o
   6  -3   9      118.11      108.57     14.65 o
   7  -3   9        7.25        6.29      5.51 o
  -7  -2   9       31.18       18.77      8.97 o
  -6  -2   9      106.37      106.02     12.59 o
  -5  -2   9     1025.63     1008.57     23.02 o
  -4  -2   9      789.89      833.00     19.98 o
  -3  -2   9      167.00      166.62     13.42 o
  -2  -2   9        1.23        0.74      5.10 o
  -1  -2   9      756.03      722.61     26.75 o
   0  -2   9     1519.42     1393.36     38.44 o
   1  -2   9     1054.60     1034.65     32.92 o
   2  -2   9      104.27      100.58     11.94 o
   3  -2   9       85.35       94.33     11.52 o
   4  -2   9      728.78      676.27     27.33 o
   5  -2   9      697.06      704.09     29.22 o
   6  -2   9       57.62       48.40     12.18 o
   7  -2   9       53.23       53.17     12.26 o
   8  -2   9       28.51       25.02     11.94 o
  -8  -1   9       86.88      130.38     14.90 o
  -7  -1   9       22.20        7.00      8.15 o
  -6  -1   9      182.89      177.05     14.98 o
  -5  -1   9      794.78      875.29     28.97 o
  -4  -1   9      567.04      575.13     16.17 o
  -3  -1   9       11.34       15.48      4.85 o
  -2  -1   9      214.62      201.85      9.42 o
  -1  -1   9     1814.84     1912.00     46.18 o
   0  -1   9      462.37      403.24     18.77 o
   1  -1   9        4.41        4.12      6.01 o
   2  -1   9       47.14       25.35      7.98 o
   3  -1   9       66.19       57.45     10.62 o
   4  -1   9      737.91      692.81     27.00 o
   5  -1   9      282.23      306.28     20.08 o
   6  -1   9       10.17        7.33      9.55 o
   7  -1   9      120.89      128.98     15.06 o
   8  -1   9       93.57      127.66     16.22 o
  -8   0   9       12.26        0.41      8.56 o
  -7   0   9      176.84      172.94     15.56 o
  -6   0   9      801.76      794.47     28.48 o
  -5   0   9      570.51      556.67     23.05 o
  -4   0   9       71.99       89.12      7.30 o
  -3   0   9        7.66       10.12      4.11 o
  -2   0   9     1879.53     1840.02     40.21 o
  -1   0   9      930.84      982.67     19.10 o
   0   0   9      384.05      394.60     17.70 o
   1   0   9        5.68        4.03      5.84 o
   2   0   9      552.56      524.49     22.22 o
   3   0   9     2041.28     2100.41     50.13 o
   4   0   9      807.05      792.65     28.48 o
   5   0   9      106.63       69.88     11.52 o
   6   0   9      358.16      338.87     20.82 o
   7   0   9      288.69      298.79     20.25 o
   8   0   9      271.30      252.12     20.74 o
   9   0   9       79.12       77.45     14.16 o
  -8   1   9       78.28       94.49     12.92 o
  -7   1   9      400.87      408.59     21.24 o
  -6   1   9      588.86      577.91     24.03 o
  -5   1   9       84.55       71.36     10.54 o
  -4   1   9        7.63        8.58      4.35 o
  -3   1   9      569.87      571.15     20.04 o
  -2   1   9     2707.87     2680.08     38.08 o
  -1   1   9      563.13      564.54     13.95 o
   0   1   9       77.74       72.39     11.81 o
   1   1   9       31.74       37.78      8.07 o
   2   1   9      490.14      453.86     19.92 o
   3   1   9     2491.58     2545.80     56.05 o
   4   1   9     2197.81     2142.06     51.53 o
   5   1   9      430.52      414.60     22.22 o
   6   1   9      353.35      382.25     21.40 o
   7   1   9      274.90      253.60     18.85 o
   8   1   9      201.21      212.69     18.03 o
   9   1   9       10.62       24.03     10.29 o
  -8   2   9      284.68      271.87     18.93 o
  -7   2   9      486.55      492.63     23.13 o
  -6   2   9      108.90       98.53     12.35 o
  -5   2   9        1.00       -3.37      3.63 o
  -4   2   9       92.02       95.39      7.22 o
  -3   2   9      906.40      883.06     18.56 o
  -2   2   9      685.24      673.44     22.51 o
  -1   2   9     1101.05     1072.29     23.17 o
   0   2   9      387.11      374.64     11.44 o
   1   2   9      496.74      489.84     12.32 o
   2   2   9     1124.25     1184.21     32.84 o
   3   2   9     1283.88     1281.25     35.15 o
   4   2   9      365.47      336.65     18.60 o
   5   2   9       25.00       20.66      8.97 o
   6   2   9      279.81      309.65     20.08 o
   7   2   9      158.65      170.88     15.89 o
   8   2   9        4.04       11.94      9.71 o
   9   2   9      117.15      106.59     14.82 o
  -8   3   9       47.31       50.13     11.36 o
  -7   3   9      990.95     1020.16     33.83 o
  -6   3   9      176.40      160.92     14.16 o
  -5   3   9      292.47      290.70     11.24 o
  -4   3   9     1247.26     1238.98     38.11 o
  -3   3   9     1120.75     1076.85     43.09 o
  -2   3   9     1070.66     1044.26     24.90 o
  -1   3   9      743.29      689.18     15.16 o
   0   3   9       83.22       73.08      5.75 o
   1   3   9     2317.05     2353.18     33.14 o
   2   3   9     2425.08     2466.97     34.56 o
   3   3   9      253.76      263.53     17.20 o
   4   3   9       96.34      113.51     12.59 o
   5   3   9      898.50      918.59     31.20 o
   6   3   9     1410.48     1382.00     40.00 o
   7   3   9     1448.31     1411.22     41.98 o
   8   3   9        0.00        9.88      8.89 o
   9   3   9       58.75       62.31     12.51 o
  -8   4   9      644.67      618.32     27.33 o
  -7   4   9      413.30      419.13     21.73 o
  -6   4   9      294.83      301.83     18.27 o
  -5   4   9      132.67      123.22     12.51 o
  -4   4   9      362.07      375.11     11.90 o
  -3   4   9     1416.49     1424.83     24.40 o
  -2   4   9     1398.73     1349.65     26.46 o
  -1   4   9        0.51        2.25      3.63 o
   0   4   9      432.37      393.08     16.09 o
   1   4   9     1822.20     1824.98     27.95 o
   2   4   9       51.31       58.53      5.37 o
   3   4   9       56.78       60.43      5.45 o
   4   4   9      116.79      116.05     10.70 o
   5   4   9     1450.63     1474.60     39.92 o
   6   4   9     1840.61     1798.49     46.59 o
   7   4   9      206.03      204.71     17.04 o
   8   4   9      206.60      220.76     17.70 o
   9   4   9      112.46      106.02     14.98 o
  -8   5   9      185.17      167.01     15.80 o
  -7   5   9      197.04      180.92     15.72 o
  -6   5   9        0.29       -3.54      6.50 o
  -5   5   9      205.17      174.33     14.49 o
  -4   5   9      414.77      428.10     20.08 o
  -3   5   9       29.77       21.48      7.57 o
  -2   5   9       36.98       36.90      4.72 o
  -1   5   9      337.16      374.88     11.02 o
   0   5   9     2320.37     2346.30     33.41 o
   1   5   9     3726.10     3744.80     48.18 o
   2   5   9     2075.72     2022.90     30.44 o
   3   5   9       40.47       31.76     12.02 o
   4   5   9      550.99      563.84     14.40 o
   5   5   9      571.10      604.98     15.25 o
   6   5   9      234.25      202.57     16.71 o
   7   5   9       52.46       43.71     10.78 o
   8   5   9       48.08       55.23     11.28 o
   9   5   9      241.23      219.19     18.68 o
  -8   6   9      427.39      398.14     22.47 o
  -7   6   9      188.08      206.68     17.04 o
  -6   6   9      283.36      275.74     17.86 o
  -5   6   9      505.90      512.72     22.64 o
  -4   6   9     1950.73     2044.36     48.07 o
  -3   6   9       14.75       13.58      7.24 o
  -2   6   9      397.20      356.57     17.20 o
  -1   6   9     1536.91     1550.49     37.29 o
   0   6   9     1904.37     1936.98     29.09 o
   1   6   9      876.32      871.41     17.55 o
   2   6   9       18.99       24.37      4.74 o
   3   6   9       59.38       56.34      5.72 o
   4   6   9      398.48      401.55     14.36 o
   5   6   9      100.06      110.49      7.50 o
   6   6   9       44.64       51.49      8.81 o
   7   6   9      254.90      241.16     10.95 o
   8   6   9      118.52      120.67     14.24 o
   9   6   9       57.65       63.05     12.26 o
  -8   7   9      148.80      129.89     14.82 o
  -7   7   9       91.71       89.64     12.59 o
  -6   7   9      271.71      265.12     18.03 o
  -5   7   9     1244.39     1231.21     36.55 o
  -4   7   9      764.60      772.82     27.49 o
  -3   7   9      735.54      729.44     25.68 o
  -2   7   9      116.47      122.40     11.44 o
  -1   7   9      435.98      446.13     19.10 o
   0   7   9     1112.43     1111.45     30.54 o
   1   7   9      401.80      424.07     17.94 o
   2   7   9       79.22       76.64      6.20 o
   3   7   9      269.89      276.64     10.41 o
   4   7   9     2683.28     2776.41     77.66 o
   5   7   9      963.06     1009.81     21.05 o
   6   7   9        2.20       -1.74      4.53 o
   7   7   9       35.87       35.76      7.04 o
   8   7   9      301.02      320.48     12.84 o
   9   7   9       97.00      103.22     13.66 o
  -7   8   9       36.88       52.27     11.03 o
  -6   8   9      908.21      906.16     32.27 o
  -5   8   9     1283.69     1251.95     37.45 o
  -4   8   9        1.18       -0.08      6.42 o
  -3   8   9        4.27        1.15      5.76 o
  -2   8   9        6.25        4.12      6.17 o
  -1   8   9       51.91       57.37      8.72 o
   0   8   9      287.66      294.26     15.64 o
   1   8   9       42.79       32.43      7.33 o
   2   8   9       70.06       63.13      8.40 o
   3   8   9      684.88      668.71     15.85 o
   4   8   9        1.77        4.60      3.99 o
   5   8   9       16.62        6.93      4.38 o
   6   8   9        1.49        0.21      3.91 o
   7   8   9       64.84       72.62      7.78 o
   8   8   9      111.94      142.14      9.48 o
  -7   9   9       91.57       90.62     12.68 o
  -6   9   9      566.69      530.00     24.69 o
  -5   9   9      301.46      312.29     18.68 o
  -4   9   9       10.33       10.21      7.08 o
  -3   9   9      618.20      590.17     23.79 o
  -2   9   9     1600.91     1568.27     40.58 o
  -1   9   9     2306.66     2356.97     52.76 o
   0   9   9     1209.65     1153.18     33.01 o
   1   9   9       22.18       26.34      7.24 o
   2   9   9      552.18      559.30     21.98 o
   3   9   9     1017.83     1038.27     30.78 o
   4   9   9      251.97      226.44     14.49 o
   5   9   9      186.54      175.53      9.45 o
   6   9   9       88.57       82.49      7.48 o
   7   9   9      723.69      772.49     19.94 o
   8   9   9      152.38      147.42      9.79 o
  -6  10   9      676.27      682.28     28.31 o
  -5  10   9      130.39      142.56     14.24 o
  -4  10   9       27.32       26.59      8.48 o
  -3  10   9      259.52      225.70     15.89 o
  -2  10   9      776.84      760.39     27.16 o
  -1  10   9      765.59      792.00     27.57 o
   0  10   9      744.91      700.22     25.68 o
   1  10   9        0.65        2.80      5.10 o
   2  10   9      546.36      594.12     23.38 o
   3  10   9      708.05      745.98     26.50 o
   4  10   9      121.09      111.28     11.52 o
   5  10   9        5.77       -2.88      5.02 o
   6  10   9       20.72       31.20      7.74 o
   7  10   9        0.64        6.67      6.58 o
  -5  11   9      143.64      151.29     14.65 o
  -4  11   9        5.36        1.40      6.42 o
  -3  11   9     1156.62     1182.07     36.38 o
  -2  11   9      537.61      526.46     23.13 o
  -1  11   9       34.63       48.98      9.47 o
   0  11   9       38.49       33.09      8.23 o
   1  11   9      292.18      289.90     16.87 o
   2  11   9     1236.22     1227.42     36.22 o
   3  11   9      305.88      332.29     18.44 o
   4  11   9       21.72       23.62      7.33 o
   5  11   9      261.96      289.82     17.78 o
   6  11   9      201.19      212.86     15.72 o
  -4  12   9      554.19      608.11     26.50 o
  -3  12   9      924.38      899.41     31.69 o
  -2  12   9      242.22      242.24     16.96 o
  -1  12   9       13.77       18.03      7.24 o
   0  12   9      138.87      122.40     12.59 o
   1  12   9      222.08      226.93     15.97 o
   2  12   9      340.49      334.26     18.77 o
   3  12   9      108.83      116.80     12.68 o
   4  12   9       11.92       28.81      8.07 o
   5  12   9      231.18      243.97     17.37 o
  -2  13   9      120.58      104.70     12.59 o
  -1  13   9       39.86       31.36      8.56 o
   0  13   9      249.01      238.78     16.79 o
   1  13   9      560.37      590.83     25.85 o
   2  13   9      263.28      239.03     17.04 o
   3  13   9        1.30        5.76      6.34 o
   4  13   9      204.99      250.80     17.70 o
  -3  -5  10       52.17       46.34     11.28 o
  -2  -5  10       23.23       30.13      9.30 o
  -1  -5  10       60.10       72.02     12.26 o
   0  -5  10      167.21      153.26     15.64 o
   1  -5  10       90.77       89.72     13.17 o
   2  -5  10        7.30        9.30      8.64 o
   3  -5  10       76.77       78.11     12.92 o
   4  -5  10       94.11      116.96     15.72 o
  -4  -4  10      247.77      258.79     19.10 o
  -3  -4  10        1.04        0.66      6.67 o
  -2  -4  10      140.65      143.88     14.98 o
  -1  -4  10      546.12      530.82     25.19 o
   0  -4  10      789.93      768.29     30.37 o
   1  -4  10       96.33       94.66     13.17 o
   2  -4  10       12.60       15.23      7.98 o
   3  -4  10      375.04      365.05     21.40 o
   4  -4  10      263.16      213.02     17.86 o
   5  -4  10      108.53      124.95     15.89 o
  -5  -3  10      291.29      325.79     20.82 o
  -4  -3  10       73.02       75.23     12.10 o
  -3  -3  10        8.80       10.78      7.16 o
  -2  -3  10      162.41      144.46     14.65 o
  -1  -3  10      383.32      389.41     21.40 o
   0  -3  10      880.30      828.13     30.29 o
   1  -3  10      622.44      589.92     26.42 o
   2  -3  10      122.02      119.76     13.66 o
   3  -3  10      409.42      422.09     22.22 o
   4  -3  10      137.14      130.38     15.39 o
   5  -3  10       47.57       33.34     11.11 o
   6  -3  10       10.87       31.11     11.03 o
  -6  -2  10      309.53      335.32     14.49 o
  -5  -2  10      263.53      301.24     22.76 o
  -4  -2  10        0.02        8.81      6.42 o
  -3  -2  10      174.66      154.99     14.40 o
  -2  -2  10      433.87      434.11     21.73 o
  -1  -2  10      690.79      662.36     26.42 o
   0  -2  10      252.88      202.07     15.64 o
   1  -2  10      126.93      131.70     13.75 o
   2  -2  10      930.25      870.85     31.11 o
   3  -2  10       58.86       73.34     11.44 o
   4  -2  10        1.51       12.59      9.30 o
   5  -2  10       15.44       21.81     10.45 o
   6  -2  10      336.85      304.30     21.98 o
   7  -2  10      214.08      229.07     20.25 o
  -7  -1  10      265.75      292.20     19.75 o
  -6  -1  10      347.73      364.77     14.67 o
  -5  -1  10      238.55      234.95     11.93 o
  -4  -1  10      106.81       89.50      9.05 o
  -3  -1  10      849.15      919.66     31.44 o
  -2  -1  10      403.25      410.65     20.25 o
  -1  -1  10      869.19      825.00     28.73 o
   0  -1  10       26.98       25.68      7.74 o
   1  -1  10     1138.38     1132.68     35.23 o
   2  -1  10     2221.61     2162.56     52.93 o
   3  -1  10     1823.25     1748.20     46.59 o
   4  -1  10      107.65       82.97     12.35 o
   5  -1  10      352.23      273.60     19.26 o
   6  -1  10      168.83      167.50     16.71 o
   7  -1  10      148.96      187.01     18.60 o
   8  -1  10       30.52       24.78     12.02 o
  -7   0  10      146.01      141.08     14.65 o
  -6   0  10      325.49      341.21     13.76 o
  -5   0  10       23.11       21.81      5.62 o
  -4   0  10      275.44      265.37     11.49 o
  -3   0  10      737.03      734.56     17.94 o
  -2   0  10      407.53      412.75     13.09 o
  -1   0  10       34.76       32.02      7.74 o
   0   0  10      207.37      191.37     13.83 o
   1   0  10      762.08      747.30     26.83 o
   2   0  10      949.37      896.20     30.54 o
   3   0  10     1045.13     1057.70     34.32 o
   4   0  10       18.06       11.85      9.14 o
   5   0  10      392.09      387.27     22.39 o
   6   0  10       25.96       46.59     12.26 o
   7   0  10       11.82       13.25      9.55 o
   8   0  10       20.71       15.31     10.54 o
  -7   1  10       47.00       68.15     11.77 o
  -6   1  10       11.54        8.04      4.74 o
  -5   1  10      196.40      206.64     12.43 o
  -4   1  10      653.33      654.48     17.34 o
  -3   1  10     1299.21     1308.28     27.66 o
  -2   1  10     1827.68     1832.67     29.93 o
  -1   1  10      332.28      313.61     11.13 o
   0   1  10      800.44      750.43     25.76 o
   1   1  10      184.45      194.25     13.83 o
   2   1  10      267.71      259.86     16.22 o
   3   1  10        8.27       12.92      7.98 o
   4   1  10      769.79      798.66     30.04 o
   5   1  10      880.88      842.37     31.11 o
   6   1  10      515.94      497.98     24.86 o
   7   1  10       10.56       33.75     11.36 o
   8   1  10        4.60        3.21      9.22 o
  -8   2  10      436.07      486.46     25.27 o
  -7   2  10      290.56      316.73     19.84 o
  -6   2  10        0.08        0.17      4.17 o
  -5   2  10      133.85      140.73      8.92 o
  -4   2  10      980.76     1017.40     21.68 o
  -3   2  10     1320.64     1304.09     24.50 o
  -2   2  10      107.05       97.25      7.25 o
  -1   2  10      206.21      193.56      9.22 o
   0   2  10        2.08        0.87      3.72 o
   1   2  10      163.61      170.22     13.75 o
   2   2  10      236.80      218.95     14.98 o
   3   2  10      295.37      261.50     16.79 o
   4   2  10     1091.04     1071.52     34.41 o
   5   2  10      415.35      454.44     23.05 o
   6   2  10       47.14       62.39     11.85 o
   7   2  10       37.70       40.09     11.11 o
   8   2  10       42.30       55.81     12.26 o
   9   2  10      190.62      199.60     19.01 o
  -8   3  10      429.58      504.98     25.52 o
  -7   3  10      119.68      118.28     13.83 o
  -6   3  10       33.14       38.85      9.71 o
  -5   3  10        4.12        7.48      4.24 o
  -4   3  10      269.78      298.23     21.94 o
  -3   3  10      572.84      559.50     28.07 o
  -2   3  10       80.20       88.90     11.44 o
  -1   3  10      494.61      487.75     13.47 o
   0   3  10     3166.98     3146.49     42.83 o
   1   3  10     2200.46     2198.34     47.41 o
   2   3  10        3.84       -1.98      6.75 o
   3   3  10       23.55       25.76      9.05 o
   4   3  10      323.16      315.09     18.36 o
   5   3  10      305.09      315.58     19.10 o
   6   3  10       77.60       75.81     12.84 o
   7   3  10       19.95       16.46      9.38 o
   8   3  10      495.45      502.59     26.42 o
   9   3  10      182.30      183.06     17.94 o
  -8   4  10      153.73      165.69     16.38 o
  -7   4  10        0.64        4.28      7.82 o
  -6   4  10       67.94       70.13     11.44 o
  -5   4  10      575.99      559.22     24.03 o
  -4   4  10      158.19      177.51      9.12 o
  -3   4  10       47.46       36.75      7.24 o
  -2   4  10       64.58       84.25      6.59 o
  -1   4  10      481.24      496.81     25.48 o
   0   4  10     1050.86     1007.72     19.68 o
   1   4  10      163.04      164.01      8.70 o
   2   4  10        7.47       10.04      4.36 o
   3   4  10      231.47      239.69      9.71 o
   4   4  10      140.31      131.62     13.42 o
   5   4  10       22.82       22.47      9.55 o
   6   4  10        0.17       -0.33      8.48 o
   7   4  10       25.75       19.67     10.45 o
   8   4  10      185.07      239.11     19.67 o
   9   4  10       58.73       86.26     13.83 o
  -8   5  10       24.64       19.75     10.04 o
  -7   5  10       54.60       49.39     10.87 o
  -6   5  10      822.10      813.73     29.96 o
  -5   5  10     2195.75     2276.06     54.00 o
  -4   5  10     2145.75     2206.18     50.95 o
  -3   5  10      235.46      219.85     15.15 o
  -2   5  10      378.33      401.57     12.26 o
  -1   5  10     1748.56     1809.74     28.71 o
   0   5  10      981.67      990.18     19.44 o
   1   5  10      158.16      145.53     11.61 o
   2   5  10      557.09      554.05     39.84 o
   3   5  10     3799.84     4051.21     53.05 o
   4   5  10      445.06      414.30     21.44 o
   5   5  10      119.95      115.65     13.09 o
   6   5  10      265.93      268.58     19.01 o
   7   5  10      424.32      472.55     24.69 o
   8   5  10       76.01       87.41     13.33 o
   9   5  10       16.32       36.88     10.78 o
  -7   6  10      375.66      400.20     22.39 o
  -6   6  10      548.69      557.33     24.94 o
  -5   6  10      526.09      524.65     23.87 o
  -4   6  10     1394.16     1383.98     38.52 o
  -3   6  10       67.88       51.69      9.63 o
  -2   6  10      484.70      479.54     20.17 o
  -1   6  10     1352.09     1296.15     33.91 o
   0   6  10      299.66      293.53     11.32 o
   1   6  10        2.03        0.70      3.95 o
   2   6  10      116.94      121.42      7.58 o
   3   6  10        7.47        8.86      4.17 o
   4   6  10      197.59      224.37     10.45 o
   5   6  10        1.21       -0.21      3.95 o
   6   6  10      477.51      473.37     23.29 o
   7   6  10      337.41      316.24     20.82 o
   8   6  10       58.75       60.50     12.18 o
   9   6  10        1.34       10.87      9.05 o
  -7   7  10      389.29      396.99     22.39 o
  -6   7  10      436.82      423.41     22.39 o
  -5   7  10       95.56       87.91     11.94 o
  -4   7  10      150.19      151.45     13.99 o
  -3   7  10     1463.68     1258.95     35.81 o
  -2   7  10     2418.10     2444.88     53.67 o
  -1   7  10      779.52      752.32     25.52 o
   0   7  10       12.70        1.81      5.51 o
   1   7  10      590.98      590.25     21.57 o
   2   7  10      830.43      823.72     18.04 o
   3   7  10      759.89      782.41     17.80 o
   4   7  10      449.69      394.27     12.97 o
   5   7  10      723.79      685.31     17.38 o
   6   7  10      539.25      550.56     15.95 o
   7   7  10       97.34      129.80     14.24 o
   8   7  10       32.53       33.75     10.45 o
  -7   8  10      492.23      523.25     25.68 o
  -6   8  10      446.87      454.19     23.46 o
  -5   8  10       91.59       90.13     12.18 o
  -4   8  10       76.86       72.43     10.62 o
  -3   8  10      739.04      697.09     26.17 o
  -2   8  10     1543.48     1570.33     40.58 o
  -1   8  10      847.65      763.93     26.42 o
   0   8  10      118.10      115.81     11.28 o
   1   8  10      761.07      820.15     26.67 o
   2   8  10      450.54      458.88     19.43 o
   3   8  10      373.17      356.49     17.20 o
   4   8  10       24.24       19.89      5.01 o
   5   8  10        7.57        9.91      4.51 o
   6   8  10       92.92       92.40     12.76 o
   7   8  10       74.80       83.42     13.13 o
   8   8  10        0.29        3.05      6.91 o
  -6   9  10      313.94      341.67     20.74 o
  -5   9  10       66.40       83.13     12.10 o
  -4   9  10      448.88      463.90     22.39 o
  -3   9  10      362.05      357.23     19.10 o
  -2   9  10      656.19      727.79     26.59 o
  -1   9  10       72.67       85.52     10.62 o
   0   9  10      696.09      549.10     22.31 o
   1   9  10      870.92      952.67     30.04 o
   2   9  10      220.05      196.89     13.66 o
   3   9  10        7.67       18.60      6.58 o
   4   9  10      137.34      142.32     12.43 o
   5   9  10      168.92      160.84     13.17 o
   6   9  10      211.39      222.77     12.18 o
   7   9  10      123.88      138.74      9.31 o
  -5  10  10      200.17      197.46     16.46 o
  -4  10  10      581.56      649.52     26.83 o
  -3  10  10      445.87      408.84     20.82 o
  -2  10  10      421.95      366.94     19.26 o
  -1  10  10        6.61        5.35      5.93 o
   0  10  10       76.05       90.30     10.95 o
   1  10  10      882.08      866.16     29.14 o
   2  10  10      254.63      265.12     16.05 o
   3  10  10       11.89       14.40      6.75 o
   4  10  10      380.10      394.10     19.59 o
   5  10  10      465.25      482.26     21.89 o
   6  10  10      202.27      199.60     14.90 o
   7  10  10       34.44       42.06      8.97 o
  -5  11  10      123.12      134.08     14.40 o
  -4  11  10      383.69      389.58     21.40 o
  -3  11  10      345.37      351.55     19.92 o
  -2  11  10        0.17       13.58      7.00 o
  -1  11  10      316.00      267.02     16.96 o
   0  11  10      948.59      910.19     31.03 o
   1  11  10      414.03      395.92     19.51 o
   2  11  10        9.51        8.23      5.93 o
   3  11  10       85.78       76.38     10.37 o
   4  11  10      227.62      258.21     16.71 o
   5  11  10      162.27      185.61     15.23 o
   6  11  10      145.57      172.03     14.90 o
  -3  12  10        8.58        4.03      6.17 o
  -2  12  10      118.47      119.02     13.09 o
  -1  12  10      443.32      433.37     21.98 o
   0  12  10      491.47      456.99     22.55 o
   1  12  10       67.92       97.54     11.85 o
   2  12  10        9.86       15.89      6.58 o
   3  12  10      243.43      249.16     16.96 o
   4  12  10      362.24      385.22     20.82 o
   5  12  10      117.24      128.08     13.75 o
  -1  13  10      300.24      277.55     18.19 o
   0  13  10      131.51      126.27     13.33 o
   1  13  10       24.54       33.75      8.97 o
   2  13  10       89.24       87.50     12.02 o
   3  13  10      246.82      279.53     18.60 o
  -2  -4  11      239.22      235.33     19.10 o
  -1  -4  11       24.94       23.21      9.96 o
   0  -4  11       12.69       11.61      8.56 o
   1  -4  11       97.92       93.01     13.91 o
   2  -4  11        8.30        9.88      9.14 o
   3  -4  11       32.30       28.89     10.70 o
  -4  -3  11      117.06      123.47     14.98 o
  -3  -3  11      175.29      202.98     17.53 o
  -2  -3  11      182.58      184.46     16.63 o
  -1  -3  11        2.79       -0.16      6.42 o
   0  -3  11      420.26      413.78     23.21 o
   1  -3  11     1017.23     1013.82     36.46 o
   2  -3  11      394.59      379.29     22.22 o
   3  -3  11       10.70       10.37      8.40 o
   4  -3  11        3.91       12.02      9.63 o
   5  -3  11       83.95      106.02     15.15 o
  -5  -2  11       16.71       25.43      8.48 o
  -4  -2  11       88.01       99.35     13.17 o
  -3  -2  11       48.77       50.13     10.95 o
  -2  -2  11      179.58      154.09     15.39 o
  -1  -2  11        1.21        9.47      7.24 o
   0  -2  11      303.98      284.55     18.52 o
   1  -2  11      707.77      702.28     28.89 o
   2  -2  11      302.24      283.23     19.01 o
   3  -2  11        4.21       -6.42      7.57 o
   4  -2  11       33.64       48.65     12.02 o
   5  -2  11       54.08       84.94     13.99 o
   6  -2  11      167.54      152.93     18.27 o
  -5  -1  11      243.53      256.15     17.94 o
  -4  -1  11      685.48      693.31     28.89 o
  -3  -1  11      508.58      501.69     23.95 o
  -2  -1  11        4.95       -0.66      6.50 o
  -1  -1  11        7.60       -0.33      6.58 o
   0  -1  11      197.13      216.81     15.97 o
   1  -1  11      310.80      324.88     19.92 o
   2  -1  11       11.28       13.83      8.81 o
   3  -1  11      161.52      154.09     15.56 o
   4  -1  11      491.90      430.16     23.71 o
   5  -1  11      420.17      392.46     23.46 o
   6  -1  11      176.29      173.92     18.44 o
  -6   0  11       27.26       27.07      6.20 o
  -5   0  11      315.30      315.37     13.47 o
  -4   0  11      486.54      512.16     18.19 o
  -3   0  11      253.76      261.58     17.61 o
  -2   0  11       61.25       67.33     10.37 o
  -1   0  11        4.68        6.01      6.67 o
   0   0  11      747.21      787.47     28.97 o
   1   0  11       73.11       60.83     10.70 o
   2   0  11      164.54      166.19     14.90 o
   3   0  11      187.93      183.06     15.89 o
   4   0  11      154.41      186.19     16.30 o
   5   0  11      304.56      377.23     22.14 o
   6   0  11        5.51        7.33     10.29 o
   7   0  11       62.64       62.64     14.32 o
  -6   1  11        1.70       -4.26      4.26 o
  -5   1  11      522.34      567.75     17.31 o
  -4   1  11      516.74      515.50     15.97 o
  -3   1  11        3.97        3.74      4.68 o
  -2   1  11      314.77      319.86     18.03 o
  -1   1  11     2800.62     2691.16     59.26 o
   0   1  11      481.64      479.87     21.98 o
   1   1  11       34.80       38.60      9.05 o
   2   1  11       17.27       20.17      7.98 o
   3   1  11      415.54      389.74     21.07 o
   4   1  11      735.05      614.20     26.75 o
   5   1  11      134.91      129.06     14.82 o
   6   1  11      127.63      152.19     16.87 o
   7   1  11      113.89      122.97     16.22 o
  -7   2  11        0.30        7.98      8.48 o
  -6   2  11      145.06      173.13     10.55 o
  -5   2  11      334.15      362.46     13.76 o
  -4   2  11      184.37      183.20     10.17 o
  -3   2  11        7.54       10.88      4.73 o
  -2   2  11      219.27      241.64     10.62 o
  -1   2  11      502.06      453.64     13.39 o
   0   2  11      104.51       95.15     11.19 o
   1   2  11        4.20        5.84      7.16 o
   2   2  11       63.48       62.64     10.29 o
   3   2  11      338.04      364.64     19.75 o
   4   2  11      299.39      302.25     20.08 o
   5   2  11       15.34       16.22      9.22 o
   6   2  11        8.83        3.05      9.55 o
   7   2  11      253.30      296.57     21.32 o
   8   2  11       79.90       80.58     14.32 o
  -7   3  11      497.30      491.23     24.86 o
  -6   3  11     1699.93     1727.71     46.83 o
  -5   3  11      644.64      686.12     18.61 o
  -4   3  11       83.65       83.54     11.32 o
  -3   3  11      293.50      306.50     11.91 o
  -2   3  11     1103.19     1138.73     61.07 o
  -1   3  11      726.92      697.85     39.26 o
   0   3  11      116.96      109.06     21.69 o
   1   3  11      659.85      650.75     24.61 o
   2   3  11     1296.87     1252.86     36.71 o
   3   3  11      564.70      532.47     24.03 o
   4   3  11        4.31        8.81      8.64 o
   5   3  11       19.39       13.99      9.38 o
   6   3  11       13.12       11.85      9.80 o
   7   3  11      237.44      253.44     20.58 o
   8   3  11      147.32      151.12     17.37 o
  -7   4  11      265.89      316.57     20.74 o
  -6   4  11      952.73      991.44     34.24 o
  -5   4  11     1133.90     1108.73     35.23 o
  -4   4  11       16.06       22.14      8.48 o
  -3   4  11      532.65      565.80     15.74 o
  -2   4  11      581.91      607.98     30.17 o
  -1   4  11      264.69      236.20     13.79 o
   0   4  11      341.11      310.03     11.25 o
   1   4  11      190.17      151.39     15.02 o
   2   4  11      579.72      578.15     23.29 o
   3   4  11      347.39      365.38     20.33 o
   4   4  11        3.41        4.94      8.48 o
   5   4  11       88.32      103.63     13.09 o
   6   4  11      363.20      365.46     22.72 o
   7   4  11      179.46      208.08     18.03 o
   8   4  11       85.98       73.50     13.99 o
  -7   5  11      290.26      319.20     20.91 o
  -6   5  11      106.44      130.87     14.32 o
  -5   5  11       19.25       21.73      8.72 o
  -4   5  11      797.10      771.01     28.48 o
  -3   5  11      770.03      765.99     27.00 o
  -2   5  11      400.86      419.54     19.10 o
  -1   5  11       15.08       12.83      4.50 o
   0   5  11       21.56       19.43      4.88 o
   1   5  11     1652.52     1688.68     28.34 o
   2   5  11     1698.92     1720.86     28.98 o
   3   5  11      172.08      181.00     14.82 o
   4   5  11       93.69       87.58     11.85 o
   5   5  11      227.49      226.77     18.19 o
   6   5  11      495.20      537.24     26.34 o
   7   5  11      315.88      344.97     22.64 o
   8   5  11       26.17       29.96     11.11 o
  -7   6  11      407.40      443.08     24.20 o
  -6   6  11      408.32      398.14     22.14 o
  -5   6  11        0.07       10.12      7.57 o
  -4   6  11      544.24      592.80     24.86 o
  -3   6  11     1541.60     1575.68     41.40 o
  -2   6  11      437.30      407.52     19.18 o
  -1   6  11       12.46       20.82      7.08 o
   0   6  11      368.12      374.35     17.45 o
   1   6  11     1286.68     1270.69     23.74 o
   2   6  11      690.42      661.03     16.71 o
   3   6  11      830.57      760.81     18.13 o
   4   6  11       23.65       26.62      6.26 o
   5   6  11      539.19      567.62     25.68 o
   6   6  11      358.17      393.69     22.55 o
   7   6  11       27.78       32.51     10.62 o
   8   6  11       44.12       49.30     11.61 o
  -6   7  11       12.19       25.52      9.22 o
  -5   7  11      111.56      107.33     12.92 o
  -4   7  11      923.25      941.39     32.02 o
  -3   7  11     1264.62     1210.47     35.81 o
  -2   7  11        0.44       -1.81      6.01 o
  -1   7  11      423.88      397.07     19.01 o
   0   7  11      898.14      893.24     28.07 o
   1   7  11      241.02      226.03     14.08 o
   2   7  11      170.20      153.30      8.78 o
   3   7  11        3.35        6.70      4.47 o
   4   7  11      283.82      284.48     11.62 o
   5   7  11      743.21      793.04     19.63 o
   6   7  11      205.23      212.53     17.53 o
   7   7  11       34.94       39.92     11.28 o
   8   7  11       83.21       75.15     13.42 o
  -6   8  11        8.04       15.56      8.64 o
  -5   8  11      491.95      503.33     24.12 o
  -4   8  11      851.44      758.91     28.73 o
  -3   8  11      507.54      489.09     22.31 o
  -2   8  11       46.02       28.64      7.98 o
  -1   8  11      507.63      543.09     22.47 o
   0   8  11     1495.76     1455.18     38.52 o
   1   8  11      332.77      304.06     16.79 o
   2   8  11        4.26        0.66      5.43 o
   3   8  11      501.09      484.32     20.41 o
   4   8  11      543.96      563.96     16.06 o
   5   8  11      515.72      555.03     38.81 o
   6   8  11       20.70       27.25     11.07 o
   7   8  11       76.28       65.93     11.94 o
  -5   9  11      517.58      546.96     25.60 o
  -4   9  11      213.69      183.55     15.56 o
  -3   9  11       15.91       29.39      8.07 o
  -2   9  11      407.64      338.22     18.68 o
  -1   9  11      808.87      836.44     28.81 o
   0   9  11      278.86      253.60     15.89 o
   1   9  11       45.25       56.38      9.30 o
   2   9  11        1.71       -0.82      4.94 o
   3   9  11      380.59      408.02     19.43 o
   4   9  11      655.11      678.57     25.35 o
   5   9  11      326.82      326.03     17.78 o
   6   9  11        8.03        9.88      6.50 o
   7   9  11        0.18       -1.08      4.44 o
  -5  10  11       14.67        6.67      7.49 o
  -4  10  11      127.10      129.48     13.83 o
  -3  10  11       65.02       66.67     10.70 o
  -2  10  11      288.22      322.17     18.60 o
  -1  10  11      474.66      484.65     22.06 o
   0  10  11      316.63      306.03     17.78 o
   1  10  11       31.82       29.39      7.82 o
   2  10  11      309.49      304.80     17.45 o
   3  10  11      524.46      565.06     23.71 o
   4  10  11      199.13      240.43     15.97 o
   5  10  11        0.39       -0.33      5.43 o
   6  10  11       27.66       35.56      8.64 o
  -4  11  11       58.68       54.98     10.62 o
  -3  11  11       99.65      128.65     13.75 o
  -2  11  11      258.40      277.22     17.78 o
  -1  11  11      562.08      534.94     23.87 o
   0  11  11      150.91      138.45     13.09 o
   1  11  11        6.99        3.21      5.51 o
   2  11  11      240.17      239.61     16.05 o
   3  11  11      335.27      341.92     19.10 o
   4  11  11      212.21      220.35     16.05 o
   5  11  11       17.09       10.04      7.24 o
  -2  12  11      519.04      511.73     24.53 o
  -1  12  11      239.34      231.71     16.79 o
   0  12  11        3.19       -0.16      5.35 o
   1  12  11       56.91       77.04     11.03 o
   2  12  11      157.16      188.66     15.15 o
   3  12  11      259.80      243.48     17.12 o
   4  12  11       63.09       79.76     11.69 o
   0  -3  12      105.48      126.68     15.23 o
   1  -3  12      121.88      131.62     15.97 o
  -3  -2  12       15.67       16.13      8.15 o
  -2  -2  12       28.40       30.13      9.80 o
  -1  -2  12       84.93       64.28     11.69 o
   0  -2  12       62.13       49.14     11.28 o
   1  -2  12        8.88        1.89      7.49 o
   2  -2  12        1.44       -6.75      6.75 o
   3  -2  12       52.22       64.78     12.92 o
   4  -2  12      166.75      162.40     17.53 o
  -4  -1  12        9.74        3.54      7.00 o
  -3  -1  12      310.65      302.99     19.59 o
  -2  -1  12      197.50      202.16     16.38 o
  -1  -1  12      275.42      265.78     18.44 o
   0  -1  12      248.00      261.09     18.93 o
   1  -1  12        0.60       -6.34      6.34 o
   2  -1  12       98.70       72.10     12.43 o
   3  -1  12      350.28      315.33     20.66 o
   4  -1  12      133.26      153.67     16.30 o
   5  -1  12        4.62       12.26     10.04 o
  -4   0  12       22.06       12.59      7.82 o
  -3   0  12       35.50       35.15      9.30 o
  -2   0  12      293.01      304.22     18.68 o
  -1   0  12      409.89      420.12     21.98 o
   0   0  12      162.31      149.72     14.90 o
   1   0  12        0.31       -4.86      6.34 o
   2   0  12      284.43      294.76     19.01 o
   3   0  12      434.32      440.86     24.28 o
   4   0  12      267.35      219.28     18.60 o
   5   0  12       13.90       -6.58      8.56 o
   6   0  12      125.22      131.20     17.20 o
  -5   1  12       30.06       44.92      6.98 o
  -4   1  12       41.21       48.02      7.36 o
  -3   1  12      489.55      500.78     23.87 o
  -2   1  12     1144.40     1207.50     37.20 o
  -1   1  12      105.89       82.56     11.11 o
   0   1  12       64.27       72.68     11.36 o
   1   1  12      365.57      327.68     19.84 o
   2   1  12      325.42      317.39     19.34 o
   3   1  12      249.95      276.65     19.67 o
   4   1  12      183.54      155.24     15.80 o
   5   1  12        8.78        1.81      8.64 o
   6   1  12      380.68      395.01     25.19 o
  -5   2  12        1.47        6.29      4.99 o
  -4   2  12       95.99      110.35     16.26 o
  -3   2  12      575.87      615.68     17.40 o
  -2   2  12      792.79      782.94     28.31 o
  -1   2  12     1222.48     1150.79     35.31 o
   0   2  12        2.01        0.25      6.67 o
   1   2  12      771.86      739.81     28.23 o
   2   2  12      181.29      184.29     15.64 o
   3   2  12      172.94      176.64     15.64 o
   4   2  12       18.83       10.45      9.55 o
   5   2  12      215.09      233.85     19.18 o
   6   2  12      126.07      131.37     15.97 o
   7   2  12       69.02       83.46     14.65 o
  -6   3  12        4.87       12.18      9.14 o
  -5   3  12      206.63      201.33     16.38 o
  -4   3  12      301.59      337.01     13.40 o
  -3   3  12      484.47      509.45     17.33 o
  -2   3  12      232.36      247.17     11.17 o
  -1   3  12       72.87       76.80     10.54 o
   0   3  12     1400.02     1334.26     37.70 o
   1   3  12      514.72      498.48     22.22 o
   2   3  12      294.29      268.66     17.61 o
   3   3  12       12.08        8.97      8.72 o
   4   3  12      253.53      278.21     19.18 o
   5   3  12      397.01      426.04     24.61 o
   6   3  12      116.62      111.94     14.90 o
   7   3  12       75.81       97.37     14.73 o
  -6   4  12        0.59       -7.65      7.65 o
  -5   4  12      410.94      420.61     22.47 o
  -4   4  12      731.17      753.89     28.23 o
  -3   4  12      397.62      401.84     21.40 o
  -2   4  12       27.93       36.09      5.91 o
  -1   4  12      274.69      262.43     12.55 o
   0   4  12      559.31      525.59     14.96 o
   1   4  12     1215.99     1142.64     34.16 o
   2   4  12     1015.23      930.36     31.36 o
   3   4  12      169.76      153.35     14.82 o
   4   4  12      212.71      223.72     18.19 o
   5   4  12      159.64      185.78     17.53 o
   6   4  12       57.89       48.15     12.59 o
   7   4  12        9.13       17.12     10.29 o
  -6   5  12      137.22      165.61     16.30 o
  -5   5  12      580.30      621.78     26.75 o
  -4   5  12      451.25      482.10     23.13 o
  -3   5  12       10.09        9.14      7.41 o
  -2   5  12       24.34       18.03      7.24 o
  -1   5  12      128.25      121.23      8.06 o
   0   5  12      353.49      361.14     12.52 o
   1   5  12     1100.33     1099.44     22.51 o
   2   5  12       70.12       57.70     10.70 o
   3   5  12      111.55      134.41     13.91 o
   4   5  12      235.48      221.09     17.20 o
   5   5  12      100.46      117.46     14.40 o
   6   5  12       33.03       46.51     11.52 o
   7   5  12        7.12       12.84      9.63 o
  -6   6  12      228.86      264.22     19.67 o
  -5   6  12      540.66      554.86     25.76 o
  -4   6  12      783.01      751.09     28.81 o
  -3   6  12       69.86       59.26     10.21 o
  -2   6  12      281.82      273.93     16.63 o
  -1   6  12      684.14      620.62     23.21 o
   0   6  12      520.49      534.53     21.48 o
   1   6  12       93.81      113.83      8.40 o
   2   6  12      102.67       88.73      7.53 o
   3   6  12      156.69      156.80     14.65 o
   4   6  12      391.46      400.94     21.81 o
   5   6  12      104.61      125.44     14.65 o
   6   6  12        1.37        9.80      9.38 o
   7   6  12       76.75       87.66     14.24 o
  -5   7  12      364.43      431.47     23.21 o
  -4   7  12      160.46      174.99     15.15 o
  -3   7  12       21.02       37.53      9.30 o
  -2   7  12      136.25      162.98     13.75 o
  -1   7  12      598.09      562.51     22.96 o
   0   7  12      804.44      823.19     27.49 o
   1   7  12       11.65        9.22      6.26 o
   2   7  12      335.50      312.45     16.71 o
   3   7  12      657.68      649.49     17.31 o
   4   7  12      548.58      578.15     25.19 o
   5   7  12      271.46      244.30     18.52 o
   6   7  12        3.00       16.13      9.14 o
   7   7  12       92.89       80.99     13.91 o
  -5   8  12      367.11      350.89     21.24 o
  -4   8  12       22.21       29.96      9.05 o
  -3   8  12       44.76       38.27      9.22 o
  -2   8  12      579.19      591.98     24.61 o
  -1   8  12      922.72      880.15     29.55 o
   0   8  12      143.77      157.63     13.25 o
   1   8  12       99.04      107.09     11.44 o
   2   8  12      315.60      330.89     17.45 o
   3   8  12      210.60      236.48     15.23 o
   4   8  12      112.09      140.09     12.26 o
   5   8  12        0.12        4.61      8.07 o
   6   8  12      103.41      102.23     13.33 o
  -4   9  12       36.16       39.92      9.88 o
  -3   9  12      364.94      356.82     20.00 o
  -2   9  12     1070.42     1026.42     33.50 o
  -1   9  12      430.36      444.73     21.32 o
   0   9  12       50.99       48.81      9.30 o
   1   9  12      221.61      200.34     14.82 o
   2   9  12      385.98      407.77     19.84 o
   3   9  12      233.08      276.24     16.54 o
   4   9  12        0.93        6.01      5.68 o
   5   9  12       42.26       51.77      9.30 o
   6   9  12       87.44       92.19     11.52 o
  -4  10  12      127.39      117.70     13.58 o
  -3  10  12      607.99      620.13     26.75 o
  -2  10  12      296.70      316.65     19.18 o
  -1  10  12      152.02      148.32     13.66 o
   0  10  12        0.21        3.46      6.01 o
   1  10  12      297.34      274.84     16.96 o
   2  10  12      361.32      357.72     19.10 o
   3  10  12      265.28      282.00     17.12 o
   4  10  12       18.53       11.03      6.91 o
   5  10  12       82.58       96.06     11.69 o
  -2  11  12      215.59      222.82     17.04 o
  -1  11  12        0.77        1.56      5.76 o
   0  11  12      184.25      183.31     15.31 o
   1  11  12      328.22      382.25     20.66 o
   2  11  12      406.82      397.81     20.58 o
   3  11  12       20.89        6.67      6.42 o
   4  11  12       60.01       44.12      9.80 o
   0  12  12      161.69      157.95     14.90 o
   1  12  12      165.20      152.60     14.40 o
   2  12  12      109.33      100.67     12.59 o
  -1  -1  13       18.52        0.08      7.08 o
   0  -1  13        9.69        8.56      8.81 o
   1  -1  13      174.78      197.79     17.53 o
   2  -1  13      245.65      212.77     18.60 o
  -2   0  13      569.24      486.05     24.53 o
  -1   0  13        0.83        4.86      7.24 o
   0   0  13       45.28       43.95     10.78 o
   1   0  13      176.45      184.29     16.71 o
   2   0  13       74.96       57.12     11.77 o
   3   0  13       24.84       25.60     10.78 o
   4   0  13        6.31       10.37      9.55 o
  -3   1  13      123.58      101.16     12.92 o
  -2   1  13        5.79       13.75      7.65 o
  -1   1  13       48.80       55.64     11.19 o
   0   1  13      159.08      172.52     15.97 o
   1   1  13      186.08      220.76     18.03 o
   2   1  13       36.55       35.97     10.70 o
   3   1  13        8.51       17.12      9.47 o
   4   1  13      131.97       88.16     14.40 o
   5   1  13       95.92       82.06     14.73 o
  -4   2  13      302.46      353.44     20.66 o
  -3   2  13      142.25      127.09     13.42 o
  -2   2  13        7.36       10.04      7.33 o
  -1   2  13      387.89      411.64     21.89 o
   0   2  13      988.87      927.64     32.84 o
   1   2  13      186.91      179.85     16.05 o
   2   2  13        1.21       -7.00      7.00 o
   3   2  13       28.99       31.77     10.78 o
   4   2  13      132.73      111.12     14.65 o
   5   2  13      112.24      122.89     16.13 o
  -4   3  13      216.65      247.61     12.30 o
  -3   3  13      189.86      184.87     14.98 o
  -2   3  13       43.83       40.33      9.30 o
  -1   3  13      840.14      806.32     29.71 o
   0   3  13      585.59      605.89     26.09 o
   1   3  13      186.12      162.56     14.98 o
   2   3  13        2.19        5.93      8.07 o
   3   3  13       60.81       65.27     12.26 o
   4   3  13      177.67      187.42     16.96 o
   5   3  13       75.04       80.25     14.40 o
   6   3  13        7.58        8.97      9.63 o
  -4   4  13       88.73       96.88     12.43 o
  -3   4  13        0.70        7.82      7.24 o
  -2   4  13      405.86      430.89     14.61 o
  -1   4  13      174.40      193.68     14.98 o
   0   4  13       92.48      106.51     12.51 o
   1   4  13        1.04        0.74      7.65 o
   2   4  13       39.62       31.36     10.45 o
   3   4  13      281.71      306.53     20.74 o
   4   4  13      116.20      129.56     15.47 o
   5   4  13        1.61        2.72      9.22 o
   6   4  13        3.07        6.42      9.88 o
  -4   5  13      142.56      134.58     14.08 o
  -3   5  13       60.67       70.95     11.19 o
  -2   5  13      599.25      582.27     23.62 o
  -1   5  13      256.50      242.57     15.64 o
   0   5  13       11.15        7.90      7.98 o
   1   5  13       94.79       72.85     11.11 o
   2   5  13      219.95      204.63     16.46 o
   3   5  13      601.04      627.13     27.57 o
   4   5  13       61.79       64.28     12.84 o
   5   5  13        1.65        4.12      9.22 o
   6   5  13        9.71        4.12      9.55 o
  -4   6  13        2.50        6.09      7.49 o
  -3   6  13      437.90      449.58     21.89 o
  -2   6  13      296.92      302.66     17.70 o
  -1   6  13      201.09      199.60     14.49 o
   0   6  13        6.49        4.28      6.01 o
   1   6  13       13.74       13.99      6.42 o
   2   6  13      173.55      198.12     15.89 o
   3   6  13       70.61       75.15     12.84 o
   4   6  13        1.56        0.33      8.56 o
   5   6  13       24.68       21.32     10.78 o
   6   6  13      150.33      199.52     18.44 o
  -4   7  13      157.13      181.74     15.89 o
  -3   7  13      387.25      410.07     21.15 o
  -2   7  13      406.66      389.25     19.84 o
  -1   7  13      203.05      201.74     14.82 o
   0   7  13       14.56       28.31      8.07 o
   1   7  13      160.89      192.85     13.91 o
   2   7  13      189.53      198.12     14.24 o
   4   7  13       41.42       42.72     11.19 o
   5   7  13       11.33       10.78      8.97 o
   6   7  13      126.44      128.73     15.97 o
  -4   8  13       84.57       90.62     12.59 o
  -3   8  13      367.61      411.88     21.73 o
  -2   8  13      452.61      410.57     20.99 o
  -1   8  13       20.01       16.30      7.08 o
   0   8  13      138.17      153.02     13.42 o
   1   8  13      388.42      414.27     20.17 o
   2   8  13      236.38      259.36     15.97 o
   3   8  13        2.10        4.20      5.84 o
  -3   9  13      333.53      373.20     21.07 o
  -2   9  13       87.37       79.92     11.36 o
  -1   9  13       34.94       44.86      9.30 o
   0   9  13      344.96      371.30     19.67 o
   1   9  13      370.11      347.43     18.93 o
   2   9  13       14.34       24.94      7.41 o
   3   9  13        9.53       14.73      6.67 o
   4   9  13       77.50      101.49     11.61 o
  -2  10  13       11.96        7.65      6.75 o
  -1  10  13       39.43       45.19      9.55 o
   0  10  13      197.03      213.60     16.13 o
   1  10  13      165.54      147.75     13.58 o
   2  10  13       44.29       51.77      9.55 o
   3  10  13        3.25       12.68      6.75 o
   4  10  13      429.55      506.95     23.54 o
   0  11  13       96.52       87.25     11.94 o
   1  11  13       13.14       11.44      6.83 o
   2  11  13        3.68       12.59      7.00 o
   0   1  14      195.64      220.10     17.70 o
   1   1  14       10.26       -4.20      7.08 o
  -1   2  14      214.36      228.58     17.86 o
   0   2  14       41.73       42.39     11.11 o
   1   2  14        8.18       -0.16      8.23 o
   2   2  14       88.51      100.01     14.40 o
   3   2  14      167.25      163.30     16.87 o
  -2   3  14      136.14      152.60     15.06 o
  -1   3  14      118.76      141.08     14.65 o
   0   3  14        0.25        0.91      7.49 o
   1   3  14       78.92       69.96     12.35 o
   2   3  14      269.95      309.00     21.24 o
   3   3  14      185.63      184.87     17.78 o
   4   3  14      105.99      118.03     15.39 o
  -1   4  14       55.21       58.52     11.03 o
   0   4  14        2.12       10.62      8.48 o
   1   4  14       87.79       88.98     13.09 o
   2   4  14      146.07      177.54     16.13 o
   3   4  14       64.44       39.59     11.77 o
   4   4  14       26.58       27.74     11.19 o
  -3   5  14      393.39      410.90     21.48 o
   0   5  14       65.72       89.72     12.35 o
   1   5  14      281.60      304.14     19.67 o
   2   5  14      342.17      391.14     22.88 o
   3   5  14      117.92      130.46     15.39 o
   4   5  14       36.55       25.35     10.62 o
  -3   6  14      268.98      291.22     18.60 o
  -2   6  14        3.87       -0.82      6.09 o
  -1   6  14       32.86       34.32      8.40 o
   2   6  14      121.06       96.88     13.17 o
   3   6  14        1.78        2.88      8.64 o
   4   6  14      105.29      122.56     15.39 o
  -2   7  14       19.20       23.62      8.07 o
  -1   7  14       74.12       60.00      9.96 o
   0   7  14      113.07      147.50     13.42 o
   4   7  14      192.86      250.14     19.67 o
  -2   8  14        0.08        0.49      6.42 o
  -1   8  14      109.39      137.79     13.66 o
   0   8  14      465.24      479.13     22.14 o
   1   8  14      279.17      268.66     16.79 o
  -1   9  14      119.97      105.11     12.84 o
   0   9  14      174.09      167.42     14.40 o
   1   9  14        7.63       20.50      7.57 o
   2   9  14        0.42       -4.61      5.51 o
 
